# Supplementary material for: The accelerated aging model reveals critical mechanisms of late-onset Parkinson’s disease
Source: BioData Min. 2020 Jun 10;13:4. doi: 10.1186/s13040-020-00215-w (PMC7288517; doi:10.1186/s13040-020-00215-w)
Supplement: Supplementary file 2 — Additional file 2 : Text S1. The gene set used in this work. [file 13040_2020_215_MOESM2_ESM.txt]

A1BG
A2M
A2ML1
A4GALT
A4GNT
AAAS
AACS
AADAC
AADACL2
AADAT
AAK1
AAMP
AANAT
AARS
AARS2
AASDH
AASDHPPT
AASS
AATF
ABAT
ABCA1
ABCA12
ABCA13
ABCA2
ABCA3
ABCA4
ABCA5
ABCA6
ABCA7
ABCA8
ABCA9
ABCB1
ABCB10
ABCB11
ABCB4
ABCB5
ABCB6
ABCB7
ABCB8
ABCB9
ABCC1
ABCC10
ABCC11
ABCC12
ABCC13
ABCC2
ABCC3
ABCC4
ABCC5
ABCC8
ABCC9
ABCD1
ABCD2
ABCD3
ABCD4
ABCE1
ABCF1
ABCF2
ABCF3
ABCG1
ABCG2
ABCG4
ABCG5
ABCG8
ABHD1
ABHD10
ABHD11
ABHD12
ABHD13
ABHD14B
ABHD2
ABHD3
ABHD4
ABHD5
ABHD6
ABHD8
ABI1
ABI2
ABI3
ABI3BP
ABL1
ABL2
ABLIM1
ABLIM2
ABLIM3
ABO
ABR
ABRA
ABT1
ABTB1
ABTB2
ACAA1
ACAA2
ACACA
ACACB
ACAD10
ACAD8
ACAD9
ACADL
ACADM
ACADS
ACADSB
ACADVL
ACAN
ACAT1
ACAT2
ACBD3
ACBD4
ACBD5
ACBD6
ACD
ACE
ACE2
ACHE
ACIN1
ACLY
ACMSD
ACN9
ACO1
ACO2
ACOT11
ACOT12
ACOT4
ACOT7
ACOT8
ACOT9
ACOX1
ACOX2
ACOX3
ACOXL
ACP1
ACP2
ACP5
ACP6
ACPP
ACPT
ACR
ACRBP
ACRC
ACRV1
ACSBG1
ACSBG2
ACSL1
ACSL3
ACSL4
ACSL5
ACSL6
ACSM1
ACSM3
ACSS1
ACSS2
ACTA2
ACTB
ACTC1
ACTG2
ACTL6A
ACTL6B
ACTL7A
ACTL7B
ACTL8
ACTN1
ACTN2
ACTN3
ACTN4
ACTR10
ACTR1A
ACTR1B
ACTR2
ACTR3
ACTR3B
ACTR5
ACTR6
ACTR8
ACTRT2
ACVR1
ACVR1B
ACVR1C
ACVR2A
ACVR2B
ACVRL1
ACY1
ACY3
ACYP1
ADA
ADAL
ADAM10
ADAM11
ADAM12
ADAM15
ADAM17
ADAM18
ADAM19
ADAM2
ADAM20
ADAM21
ADAM22
ADAM23
ADAM28
ADAM30
ADAM32
ADAM33
ADAM7
ADAM8
ADAM9
ADAMDEC1
ADAMTS1
ADAMTS10
ADAMTS12
ADAMTS13
ADAMTS14
ADAMTS15
ADAMTS16
ADAMTS17
ADAMTS18
ADAMTS19
ADAMTS2
ADAMTS20
ADAMTS3
ADAMTS4
ADAMTS5
ADAMTS6
ADAMTS8
ADAMTS9
ADAMTSL1
ADAMTSL2
ADAMTSL3
ADAMTSL4
ADAMTSL5
ADAR
ADARB1
ADARB2
ADAT1
ADCK1
ADCK2
ADCK4
ADCK5
ADCY1
ADCY2
ADCY3
ADCY4
ADCY5
ADCY6
ADCY7
ADCY8
ADCY9
ADCYAP1
ADCYAP1R1
ADD1
ADD2
ADD3
ADH1A
ADH1B
ADH1C
ADH4
ADH5
ADH6
ADHFE1
ADI1
ADIPOQ
ADIPOR1
ADIPOR2
ADK
ADM
ADM2
ADNP
ADORA1
ADORA2B
ADORA3
ADPGK
ADPRH
ADPRHL1
ADPRHL2
ADRA1A
ADRA1B
ADRA1D
ADRA2A
ADRA2B
ADRA2C
ADRB1
ADRB2
ADRB3
ADRBK1
ADRBK2
ADRM1
ADSL
ADSS
ADSSL1
AEBP1
AEBP2
AES
AFAP1
AFAP1L1
AFAP1L2
AFF1
AFF2
AFF3
AFF4
AFG3L2
AFM
AFMID
AFP
AFTPH
AGA
AGBL2
AGBL3
AGBL4
AGER
AGGF1
AGK
AGL
AGMAT
AGPAT1
AGPAT2
AGPAT3
AGPAT4
AGPAT5
AGPAT6
AGPS
AGR2
AGR3
AGRP
AGT
AGTPBP1
AGTR1
AGTR2
AGTRAP
AGXT
AGXT2
AHCTF1
AHCY
AHCYL1
AHDC1
AHI1
AHNAK
AHR
AHRR
AHSA1
AHSA2
AHSG
AICDA
AIF1
AIFM1
AIFM2
AIFM3
AIG1
AIM1
AIM1L
AIM2
AIP
AIPL1
AIRE
AJAP1
AK1
AK2
AK3
AK5
AK7
AKAP1
AKAP10
AKAP11
AKAP12
AKAP13
AKAP14
AKAP3
AKAP4
AKAP5
AKAP6
AKAP7
AKAP8
AKAP8L
AKAP9
AKNA
AKR1A1
AKR1B1
AKR1B10
AKR1C1
AKR1C3
AKR1C4
AKR1D1
AKR7A2
AKR7A3
AKT1
AKT1S1
AKT2
AKT3
AKTIP
ALAD
ALAS1
ALAS2
ALB
ALCAM
ALDH16A1
ALDH1A1
ALDH1A2
ALDH1A3
ALDH1B1
ALDH1L1
ALDH2
ALDH3A1
ALDH3A2
ALDH3B1
ALDH3B2
ALDH4A1
ALDH5A1
ALDH6A1
ALDH7A1
ALDH8A1
ALDH9A1
ALDOA
ALDOB
ALDOC
ALG1
ALG10
ALG12
ALG13
ALG14
ALG2
ALG3
ALG5
ALG6
ALG8
ALG9
ALK
ALKBH1
ALKBH2
ALKBH3
ALKBH4
ALKBH5
ALKBH6
ALKBH7
ALKBH8
ALLC
ALMS1
ALOX12
ALOX12B
ALOX15
ALOX15B
ALOX5
ALOX5AP
ALOXE3
ALPI
ALPK3
ALPL
ALPP
ALPPL2
ALS2
ALS2CL
ALS2CR11
ALS2CR12
ALX3
ALX4
AMACR
AMBN
AMBP
AMD1
AMDHD1
AMELX
AMELY
AMFR
AMHR2
AMICA1
AMIGO1
AMIGO2
AMMECR1
AMMECR1L
AMN
AMN1
AMOT
AMOTL1
AMOTL2
AMPD1
AMPD2
AMPD3
AMPH
AMT
AMZ1
AMZ2
ANAPC10
ANAPC11
ANAPC13
ANAPC2
ANAPC4
ANAPC5
ANAPC7
ANG
ANGEL1
ANGEL2
ANGPT1
ANGPT2
ANGPT4
ANGPTL1
ANGPTL2
ANGPTL3
ANGPTL4
ANGPTL6
ANGPTL7
ANK1
ANK2
ANK3
ANKDD1A
ANKFN1
ANKFY1
ANKH
ANKHD1
ANKMY1
ANKMY2
ANKRA2
ANKRD1
ANKRD10
ANKRD11
ANKRD12
ANKRD13A
ANKRD13B
ANKRD13C
ANKRD13D
ANKRD16
ANKRD17
ANKRD2
ANKRD22
ANKRD23
ANKRD26
ANKRD27
ANKRD28
ANKRD29
ANKRD30A
ANKRD30B
ANKRD32
ANKRD33
ANKRD35
ANKRD36
ANKRD37
ANKRD39
ANKRD40
ANKRD44
ANKRD45
ANKRD46
ANKRD49
ANKRD50
ANKRD53
ANKRD54
ANKRD55
ANKRD6
ANKRD7
ANKRD9
ANKS1A
ANKS1B
ANKS3
ANKS4B
ANKS6
ANKZF1
ANLN
ANP32A
ANP32B
ANP32C
ANP32D
ANP32E
ANPEP
ANTXR1
ANTXR2
ANXA1
ANXA10
ANXA11
ANXA13
ANXA2
ANXA3
ANXA4
ANXA5
ANXA6
ANXA7
AOAH
AOC2
AOC3
AOX1
AP1B1
AP1G1
AP1G2
AP1M1
AP1M2
AP1S1
AP1S2
AP1S3
AP2A1
AP2A2
AP2B1
AP2M1
AP2S1
AP3B1
AP3B2
AP3D1
AP3M1
AP3M2
AP3S1
AP4B1
AP4E1
AP4M1
AP4S1
APAF1
APBA1
APBA2
APBA3
APBB1
APBB1IP
APBB2
APC
APC2
APCDD1
APCDD1L
APCS
APEH
APEX1
APEX2
APH1A
APH1B
API5
APIP
APLN
APLP1
APLP2
APOA1
APOA1BP
APOA2
APOA4
APOA5
APOB
APOBEC1
APOBEC2
APOBEC3B
APOBEC3C
APOBEC3D
APOBEC3F
APOBEC3G
APOBEC4
APOC1
APOC2
APOC3
APOD
APOE
APOF
APOH
APOL1
APOL2
APOL3
APOL4
APOL5
APOL6
APOLD1
APOM
APOO
APOOL
APP
APPBP2
APPL1
APPL2
APRT
APTX
AQP1
AQP10
AQP11
AQP2
AQP3
AQP4
AQP5
AQP6
AQP8
AQP9
AQR
AR
ARAF
ARC
ARCN1
AREG
ARF1
ARF3
ARF4
ARF5
ARF6
ARFGAP1
ARFGAP3
ARFGEF1
ARFGEF2
ARFIP1
ARFIP2
ARFRP1
ARG1
ARG2
ARHGAP1
ARHGAP10
ARHGAP11A
ARHGAP12
ARHGAP17
ARHGAP18
ARHGAP19
ARHGAP20
ARHGAP21
ARHGAP22
ARHGAP24
ARHGAP25
ARHGAP26
ARHGAP27
ARHGAP28
ARHGAP29
ARHGAP30
ARHGAP4
ARHGAP5
ARHGAP6
ARHGAP9
ARHGDIA
ARHGDIB
ARHGDIG
ARHGEF1
ARHGEF10
ARHGEF10L
ARHGEF11
ARHGEF12
ARHGEF15
ARHGEF16
ARHGEF17
ARHGEF18
ARHGEF19
ARHGEF2
ARHGEF3
ARHGEF4
ARHGEF5
ARHGEF6
ARHGEF7
ARHGEF9
ARID1A
ARID1B
ARID2
ARID3A
ARID3B
ARID4A
ARID4B
ARID5A
ARID5B
ARIH1
ARIH2
ARL1
ARL10
ARL11
ARL13B
ARL14
ARL15
ARL2
ARL2BP
ARL3
ARL4A
ARL4C
ARL4D
ARL5B
ARL6
ARL6IP1
ARL6IP4
ARL6IP5
ARL6IP6
ARL8A
ARL8B
ARL9
ARMC1
ARMC10
ARMC2
ARMC4
ARMC5
ARMC6
ARMC7
ARMC8
ARMC9
ARMCX1
ARMCX2
ARMCX3
ARMCX4
ARMCX5
ARMCX6
ARNT
ARNT2
ARNTL
ARNTL2
ARPC1A
ARPC2
ARPC3
ARPC4
ARPC5
ARPC5L
ARR3
ARRB1
ARRB2
ARRDC1
ARRDC2
ARRDC3
ARRDC4
ARSA
ARSB
ARSD
ARSE
ARSF
ARSG
ARSI
ARSJ
ARSK
ART1
ART3
ART4
ART5
ARTN
ARV1
ARVCF
ARX
AS3MT
ASAH1
ASB1
ASB10
ASB11
ASB12
ASB13
ASB14
ASB15
ASB16
ASB17
ASB2
ASB4
ASB5
ASB6
ASB7
ASB8
ASB9
ASCC1
ASCC2
ASCC3
ASCL1
ASCL2
ASCL3
ASF1A
ASF1B
ASGR1
ASGR2
ASH1L
ASH2L
ASIP
ASL
ASMT
ASMTL
ASNA1
ASNS
ASNSD1
ASPA
ASPH
ASPHD1
ASPHD2
ASPM
ASPN
ASPSCR1
ASRGL1
ASS1
ASTE1
ASTN1
ASTN2
ASXL1
ASXL2
ASZ1
ATAD1
ATAD2
ATAD3A
ATAD3B
ATAD5
ATCAY
ATE1
ATF1
ATF2
ATF3
ATF4
ATF5
ATF6
ATF7
ATF7IP
ATF7IP2
ATG10
ATG12
ATG16L1
ATG16L2
ATG3
ATG4A
ATG4B
ATG4C
ATG4D
ATG5
ATG7
ATG9A
ATG9B
ATHL1
ATIC
ATM
ATN1
ATOH1
ATOH7
ATOH8
ATOX1
ATP10A
ATP10D
ATP11A
ATP11B
ATP11C
ATP12A
ATP13A1
ATP13A2
ATP13A4
ATP13A5
ATP1A1
ATP1A2
ATP1A4
ATP1B1
ATP1B2
ATP1B3
ATP1B4
ATP2A1
ATP2A2
ATP2A3
ATP2B1
ATP2B2
ATP2B3
ATP2B4
ATP2C1
ATP2C2
ATP4A
ATP4B
ATP5A1
ATP5B
ATP5C1
ATP5D
ATP5E
ATP5F1
ATP5G1
ATP5G2
ATP5G3
ATP5H
ATP5I
ATP5J
ATP5J2
ATP5L
ATP5O
ATP5S
ATP6AP1
ATP6AP2
ATP6V0A1
ATP6V0A2
ATP6V0A4
ATP6V0B
ATP6V0C
ATP6V0D1
ATP6V0D2
ATP6V0E1
ATP6V0E2
ATP6V1A
ATP6V1B1
ATP6V1B2
ATP6V1C1
ATP6V1C2
ATP6V1D
ATP6V1E1
ATP6V1E2
ATP6V1G1
ATP6V1G2
ATP6V1G3
ATP6V1H
ATP7A
ATP7B
ATP8A1
ATP8A2
ATP8B1
ATP8B2
ATP8B3
ATP8B4
ATP9A
ATP9B
ATPAF1
ATPAF2
ATPIF1
ATR
ATRN
ATRNL1
ATRX
ATXN1
ATXN10
ATXN2
ATXN3
ATXN7
ATXN7L2
AUH
AUP1
AURKA
AURKB
AURKC
AUTS2
AVEN
AVIL
AVP
AVPI1
AVPR1A
AVPR1B
AVPR2
AXIN1
AXIN2
AXL
AZGP1
AZI2
AZIN1
AZU1
B2M
B3GALNT1
B3GALNT2
B3GALT1
B3GALT2
B3GALT4
B3GALT5
B3GALT6
B3GALTL
B3GAT1
B3GAT2
B3GAT3
B3GNT1
B3GNT2
B3GNT3
B3GNT4
B3GNT5
B3GNT6
B3GNT7
B3GNT8
B3GNTL1
B4GALNT1
B4GALNT2
B4GALNT3
B4GALNT4
B4GALT1
B4GALT2
B4GALT3
B4GALT4
B4GALT5
B4GALT6
B4GALT7
BAALC
BAAT
BACE1
BACE2
BACH1
BACH2
BAD
BAG1
BAG2
BAG3
BAG4
BAG5
BAGE
BAHD1
BAI1
BAI2
BAI3
BAIAP2
BAIAP2L1
BAIAP2L2
BAIAP3
BAK1
BAMBI
BANF1
BANK1
BAP1
BARD1
BARHL1
BARX1
BARX2
BASP1
BATF
BATF2
BAX
BAZ1A
BAZ1B
BAZ2A
BAZ2B
BBOX1
BBS1
BBS10
BBS12
BBS2
BBS4
BBS5
BBS7
BBS9
BBX
BCAM
BCAN
BCAP29
BCAP31
BCAR1
BCAR3
BCAS1
BCAS2
BCAS3
BCAS4
BCAT1
BCAT2
BCCIP
BCHE
BCKDHA
BCKDHB
BCKDK
BCL10
BCL11A
BCL11B
BCL2
BCL2A1
BCL2L1
BCL2L10
BCL2L11
BCL2L12
BCL2L13
BCL2L14
BCL2L2
BCL6
BCL6B
BCL7A
BCL7B
BCL9
BCL9L
BCLAF1
BCMO1
BCOR
BCORL1
BCR
BCS1L
BDH1
BDH2
BDKRB1
BDKRB2
BDNF
BDP1
BECN1
BEST1
BEST2
BEST3
BEST4
BET1
BET1L
BEX1
BFAR
BFSP1
BFSP2
BGN
BHLHB9
BHMT
BHMT2
BICD1
BICD2
BID
BIK
BIN1
BIN2
BIN3
BIRC2
BIRC3
BIRC5
BIRC6
BIRC7
BIVM
BLCAP
BLK
BLM
BLMH
BLNK
BLOC1S1
BLOC1S2
BLOC1S3
BLVRA
BLVRB
BLZF1
BMF
BMP1
BMP10
BMP15
BMP2
BMP2K
BMP3
BMP4
BMP5
BMP6
BMP7
BMP8A
BMP8B
BMPER
BMPR1B
BMPR2
BMX
BNC1
BNC2
BNIP1
BNIP2
BNIP3
BNIP3L
BNIPL
BOC
BOK
BOLA1
BOLA2
BOLA3
BOLL
BPESC1
BPGM
BPHL
BPNT1
BPTF
BPY2
BRAF
BRAP
BRCA1
BRCA2
BRCC3
BRD1
BRD2
BRD3
BRD4
BRD7
BRD8
BRD9
BRDT
BRE
BRF1
BRF2
BRI3
BRI3BP
BRIP1
BRMS1
BRMS1L
BRPF1
BRPF3
BRS3
BRSK1
BRSK2
BRWD1
BRWD3
BSDC1
BSG
BSN
BSND
BSPRY
BST1
BST2
BTAF1
BTBD1
BTBD10
BTBD11
BTBD16
BTBD2
BTBD3
BTBD6
BTBD7
BTBD8
BTBD9
BTC
BTD
BTF3
BTF3L4
BTG1
BTG2
BTG3
BTG4
BTK
BTLA
BTN1A1
BTN2A1
BTN2A2
BTN3A1
BTN3A2
BTN3A3
BTNL2
BTNL3
BTNL8
BTNL9
BTRC
BUB1
BUB1B
BUB3
BUD13
BUD31
BVES
BYSL
BZRAP1
BZW1
BZW2
C10orf10
C10orf107
C10orf11
C10orf113
C10orf12
C10orf32
C10orf35
C10orf53
C10orf55
C10orf62
C10orf67
C10orf71
C10orf76
C10orf82
C10orf85
C10orf88
C10orf90
C10orf91
C10orf95
C10orf99
C11orf1
C11orf16
C11orf24
C11orf30
C11orf31
C11orf40
C11orf42
C11orf44
C11orf45
C11orf49
C11orf53
C11orf54
C11orf57
C11orf58
C11orf63
C11orf68
C11orf70
C11orf71
C11orf72
C11orf73
C11orf74
C12orf10
C12orf29
C12orf4
C12orf40
C12orf42
C12orf43
C12orf45
C12orf49
C12orf5
C12orf50
C12orf54
C12orf57
C12orf60
C12orf61
C12orf65
C14orf1
C14orf105
C14orf119
C14orf132
C14orf142
C14orf159
C14orf166
C14orf169
C14orf178
C14orf2
C14orf28
C14orf37
C14orf39
C14orf79
C14orf80
C14orf93
C15orf26
C15orf27
C15orf32
C15orf37
C15orf39
C15orf40
C15orf41
C15orf43
C15orf48
C16orf3
C16orf45
C16orf46
C16orf54
C16orf58
C16orf59
C16orf70
C16orf71
C16orf72
C16orf74
C16orf78
C16orf80
C17orf50
C17orf53
C17orf58
C17orf59
C17orf62
C17orf64
C17orf70
C17orf74
C17orf75
C17orf77
C17orf78
C17orf80
C17orf82
C17orf85
C18orf21
C18orf25
C18orf54
C18orf8
C19orf10
C19orf12
C19orf18
C19orf24
C19orf25
C19orf26
C19orf33
C19orf40
C19orf43
C19orf44
C19orf45
C19orf47
C19orf52
C19orf53
C19orf54
C19orf57
C1D
C1GALT1
C1GALT1C1
C1QA
C1QB
C1QBP
C1QC
C1QL1
C1QTNF1
C1QTNF2
C1QTNF3
C1QTNF6
C1QTNF7
C1R
C1RL
C1S
C1orf100
C1orf101
C1orf105
C1orf106
C1orf109
C1orf110
C1orf111
C1orf112
C1orf115
C1orf116
C1orf122
C1orf123
C1orf127
C1orf131
C1orf158
C1orf159
C1orf162
C1orf168
C1orf174
C1orf177
C1orf180
C1orf192
C1orf198
C1orf21
C1orf210
C1orf213
C1orf27
C1orf35
C1orf43
C1orf50
C1orf52
C1orf53
C1orf54
C1orf56
C1orf61
C1orf64
C1orf74
C1orf85
C1orf86
C1orf87
C1orf94
C1orf95
C2
C20orf141
C20orf144
C20orf166
C20orf173
C20orf195
C20orf196
C20orf197
C20orf26
C20orf27
C20orf62
C20orf85
C20orf96
C21orf119
C21orf128
C21orf2
C21orf33
C21orf37
C21orf49
C21orf58
C21orf59
C21orf62
C21orf67
C21orf88
C21orf90
C21orf91
C22orf15
C22orf23
C22orf31
C22orf34
C2orf15
C2orf16
C2orf40
C2orf42
C2orf43
C2orf44
C2orf47
C2orf49
C2orf50
C3
C3AR1
C3orf14
C3orf17
C3orf18
C3orf20
C3orf22
C3orf27
C3orf30
C3orf33
C3orf35
C3orf36
C3orf38
C3orf52
C3orf56
C3orf58
C3orf62
C4BPA
C4BPB
C4orf17
C4orf19
C4orf22
C4orf26
C4orf27
C4orf29
C4orf32
C4orf33
C4orf36
C4orf6
C5
C5AR1
C5orf15
C5orf22
C5orf24
C5orf28
C5orf30
C5orf34
C6
C6orf1
C6orf10
C6orf106
C6orf118
C6orf120
C6orf123
C6orf136
C6orf141
C6orf15
C6orf163
C6orf165
C6orf195
C6orf201
C6orf203
C6orf211
C6orf25
C6orf47
C6orf48
C6orf57
C6orf58
C6orf62
C6orf89
C7
C7orf13
C7orf26
C7orf31
C7orf33
C7orf34
C7orf43
C7orf49
C8A
C8B
C8G
C8orf17
C8orf22
C8orf31
C8orf33
C8orf34
C8orf37
C8orf4
C8orf44
C8orf46
C8orf48
C8orf49
C8orf58
C8orf76
C9
C9orf114
C9orf116
C9orf117
C9orf131
C9orf135
C9orf142
C9orf152
C9orf156
C9orf16
C9orf163
C9orf24
C9orf3
C9orf37
C9orf40
C9orf41
C9orf43
C9orf47
C9orf50
C9orf64
C9orf66
C9orf72
C9orf78
C9orf84
C9orf85
C9orf89
C9orf9
C9orf91
CA1
CA10
CA11
CA12
CA14
CA2
CA3
CA4
CA5A
CA5B
CA6
CA7
CA8
CA9
CAB39
CAB39L
CABIN1
CABLES1
CABLES2
CABP1
CABP2
CABP4
CABP5
CABP7
CABYR
CACHD1
CACNA1B
CACNA1C
CACNA1D
CACNA1E
CACNA1F
CACNA1G
CACNA1H
CACNA1I
CACNA1S
CACNA2D1
CACNA2D2
CACNA2D3
CACNA2D4
CACNB1
CACNB2
CACNB3
CACNB4
CACNG1
CACNG2
CACNG3
CACNG4
CACNG5
CACNG6
CACNG7
CACNG8
CACYBP
CAD
CADM1
CADM2
CADM3
CADM4
CADPS
CADPS2
CAGE1
CALB1
CALB2
CALCA
CALCB
CALCOCO1
CALCOCO2
CALCR
CALCRL
CALD1
CALM1
CALML3
CALML4
CALML5
CALML6
CALN1
CALR
CALR3
CALU
CAMK1
CAMK1D
CAMK1G
CAMK2A
CAMK2B
CAMK2D
CAMK2G
CAMK2N1
CAMK2N2
CAMK4
CAMKK1
CAMKK2
CAMKV
CAMLG
CAMP
CAMSAP1
CAMTA1
CAMTA2
CAND1
CANT1
CANX
CAP1
CAP2
CAPG
CAPN1
CAPN10
CAPN11
CAPN12
CAPN13
CAPN2
CAPN3
CAPN5
CAPN6
CAPN7
CAPN9
CAPNS1
CAPNS2
CAPS
CAPS2
CAPSL
CAPZA1
CAPZA2
CAPZA3
CAPZB
CARD10
CARD11
CARD14
CARD6
CARD8
CARHSP1
CARM1
CARS
CARS2
CARTPT
CASC1
CASC2
CASC4
CASC5
CASD1
CASK
CASKIN1
CASKIN2
CASP1
CASP10
CASP14
CASP2
CASP3
CASP4
CASP5
CASP6
CASP7
CASP8
CASP8AP2
CASP9
CASQ1
CASQ2
CASR
CAST
CASZ1
CAT
CATSPER1
CATSPER3
CAV1
CAV2
CAV3
CBFA2T2
CBFA2T3
CBFB
CBL
CBLB
CBLC
CBLL1
CBLN1
CBLN2
CBLN4
CBR1
CBR3
CBR4
CBS
CBX1
CBX2
CBX3
CBX4
CBX5
CBX6
CBX7
CBX8
CBY1
CC2D1A
CC2D1B
CCAR1
CCBE1
CCBL1
CCBL2
CCDC101
CCDC102A
CCDC102B
CCDC104
CCDC105
CCDC106
CCDC107
CCDC108
CCDC109B
CCDC11
CCDC110
CCDC112
CCDC113
CCDC114
CCDC115
CCDC116
CCDC117
CCDC12
CCDC120
CCDC121
CCDC122
CCDC124
CCDC125
CCDC126
CCDC127
CCDC129
CCDC13
CCDC130
CCDC132
CCDC134
CCDC135
CCDC14
CCDC15
CCDC17
CCDC18
CCDC19
CCDC22
CCDC23
CCDC24
CCDC25
CCDC26
CCDC27
CCDC28A
CCDC28B
CCDC3
CCDC33
CCDC34
CCDC36
CCDC37
CCDC38
CCDC42
CCDC43
CCDC47
CCDC50
CCDC51
CCDC53
CCDC54
CCDC57
CCDC58
CCDC59
CCDC6
CCDC60
CCDC62
CCDC63
CCDC64
CCDC65
CCDC66
CCDC67
CCDC68
CCDC69
CCDC7
CCDC70
CCDC71
CCDC77
CCDC78
CCDC8
CCDC80
CCDC81
CCDC82
CCDC83
CCDC84
CCDC85B
CCDC86
CCDC87
CCDC89
CCDC9
CCDC90B
CCDC91
CCDC92
CCDC93
CCDC94
CCDC96
CCDC97
CCHCR1
CCIN
CCK
CCKAR
CCKBR
CCL1
CCL11
CCL13
CCL16
CCL17
CCL18
CCL19
CCL2
CCL20
CCL21
CCL22
CCL23
CCL24
CCL25
CCL26
CCL27
CCL28
CCL4
CCL5
CCL7
CCL8
CCM2
CCNA1
CCNA2
CCNB1
CCNB1IP1
CCNB2
CCNB3
CCNC
CCND1
CCND2
CCND3
CCNDBP1
CCNE1
CCNE2
CCNF
CCNG1
CCNG2
CCNH
CCNI
CCNJ
CCNJL
CCNK
CCNL1
CCNL2
CCNT1
CCNT2
CCNY
CCNYL1
CCPG1
CCR1
CCR10
CCR2
CCR3
CCR4
CCR6
CCR7
CCR8
CCR9
CCRL2
CCRN4L
CCS
CCT2
CCT4
CCT5
CCT6A
CCT6B
CCT7
CCT8
CD109
CD14
CD151
CD160
CD163
CD163L1
CD164
CD177
CD180
CD19
CD1A
CD1B
CD1C
CD1D
CD1E
CD2
CD200
CD200R1
CD207
CD209
CD22
CD226
CD24
CD244
CD247
CD248
CD27
CD274
CD276
CD28
CD2AP
CD2BP2
CD300A
CD300C
CD300LB
CD300LF
CD300LG
CD320
CD33
CD34
CD36
CD37
CD38
CD3D
CD3E
CD3EAP
CD3G
CD4
CD40
CD40LG
CD44
CD46
CD47
CD48
CD5
CD52
CD53
CD55
CD58
CD59
CD5L
CD6
CD63
CD69
CD7
CD70
CD72
CD74
CD79A
CD79B
CD80
CD81
CD82
CD83
CD84
CD86
CD8A
CD8B
CD9
CD93
CD96
CD97
CD99
CD99L2
CDA
CDADC1
CDAN1
CDC123
CDC14A
CDC14B
CDC16
CDC20
CDC20B
CDC23
CDC25A
CDC25B
CDC25C
CDC26
CDC27
CDC34
CDC37
CDC37L1
CDC40
CDC42
CDC42BPA
CDC42BPB
CDC42BPG
CDC42EP1
CDC42EP2
CDC42EP3
CDC42EP4
CDC42EP5
CDC42SE1
CDC42SE2
CDC5L
CDC6
CDC7
CDC73
CDCA2
CDCA3
CDCA4
CDCA5
CDCA7
CDCA7L
CDCA8
CDCP1
CDH1
CDH10
CDH11
CDH12
CDH13
CDH15
CDH16
CDH17
CDH18
CDH19
CDH2
CDH20
CDH22
CDH24
CDH26
CDH3
CDH4
CDH5
CDH6
CDH7
CDH8
CDH9
CDIPT
CDK10
CDK2
CDK2AP1
CDK2AP2
CDK4
CDK5
CDK5R1
CDK5R2
CDK5RAP1
CDK5RAP2
CDK5RAP3
CDK6
CDK7
CDK8
CDK9
CDKAL1
CDKL1
CDKL2
CDKL3
CDKL5
CDKN1A
CDKN1B
CDKN1C
CDKN2A
CDKN2AIP
CDKN2B
CDKN2C
CDKN2D
CDKN3
CDO1
CDON
CDR1
CDR2L
CDRT1
CDRT15
CDS1
CDS2
CDSN
CDT1
CDV3
CDX1
CDX2
CDX4
CDY1
CDYL
CDYL2
CEACAM1
CEACAM19
CEACAM21
CEACAM3
CEACAM4
CEACAM5
CEACAM6
CEACAM7
CEACAM8
CEBPA
CEBPB
CEBPD
CEBPE
CEBPG
CEBPZ
CECR1
CECR5
CECR6
CEL
CELSR1
CELSR2
CELSR3
CEND1
CENPA
CENPB
CENPE
CENPF
CENPH
CENPI
CENPJ
CENPK
CENPL
CENPM
CENPN
CENPO
CENPQ
CENPT
CEP135
CEP152
CEP164
CEP192
CEP250
CEP290
CEP350
CEP55
CEP57
CEP63
CEP68
CEP70
CEP72
CEP76
CEPT1
CER1
CERK
CES2
CES3
CETN1
CETN2
CETN3
CETP
CFB
CFD
CFDP1
CFH
CFHR2
CFHR3
CFHR4
CFHR5
CFI
CFL1
CFL2
CFLAR
CFP
CFTR
CGA
CGGBP1
CGN
CGREF1
CGRRF1
CH25H
CHAC1
CHAC2
CHAD
CHAF1A
CHAF1B
CHAT
CHCHD1
CHCHD3
CHCHD4
CHCHD5
CHCHD6
CHCHD7
CHD1
CHD1L
CHD2
CHD3
CHD4
CHD5
CHD6
CHD7
CHD8
CHD9
CHDH
CHEK1
CHEK2
CHERP
CHFR
CHGA
CHGB
CHI3L1
CHI3L2
CHIA
CHIC2
CHID1
CHIT1
CHKA
CHKB
CHL1
CHM
CHML
CHMP1B
CHMP2A
CHMP2B
CHMP4B
CHMP4C
CHMP5
CHMP6
CHMP7
CHN1
CHN2
CHODL
CHORDC1
CHPF
CHPT1
CHRAC1
CHRD
CHRDL1
CHRDL2
CHRM1
CHRM2
CHRM3
CHRM4
CHRM5
CHRNA1
CHRNA10
CHRNA2
CHRNA3
CHRNA4
CHRNA5
CHRNA6
CHRNA9
CHRNB1
CHRNB2
CHRNB3
CHRNB4
CHRND
CHRNE
CHRNG
CHST1
CHST10
CHST11
CHST12
CHST13
CHST2
CHST3
CHST4
CHST5
CHST6
CHST7
CHST8
CHST9
CHSY1
CHTF18
CHUK
CHURC1
CIAO1
CIAPIN1
CIB1
CIB2
CIB3
CIB4
CIC
CIDEA
CIDEB
CIDEC
CIITA
CILP
CILP2
CINP
CIRBP
CIRH1A
CISH
CITED1
CITED2
CITED4
CIZ1
CKAP2
CKAP2L
CKAP4
CKAP5
CKB
CKLF
CKM
CKMT2
CKS1B
CKS2
CLASP1
CLASP2
CLC
CLCA1
CLCA2
CLCA4
CLCC1
CLCF1
CLCN1
CLCN2
CLCN3
CLCN4
CLCN5
CLCN6
CLCN7
CLCNKB
CLDN1
CLDN10
CLDN11
CLDN12
CLDN14
CLDN15
CLDN16
CLDN17
CLDN18
CLDN19
CLDN2
CLDN20
CLDN23
CLDN3
CLDN4
CLDN5
CLDN6
CLDN7
CLDN8
CLDN9
CLDND1
CLEC10A
CLEC11A
CLEC12A
CLEC12B
CLEC14A
CLEC1A
CLEC1B
CLEC2B
CLEC2D
CLEC3A
CLEC4A
CLEC4C
CLEC4D
CLEC4E
CLEC4F
CLEC5A
CLEC7A
CLGN
CLIC1
CLIC2
CLIC3
CLIC4
CLIC5
CLIC6
CLINT1
CLIP1
CLIP2
CLIP3
CLIP4
CLK1
CLK2
CLK3
CLK4
CLMN
CLN3
CLN5
CLN6
CLN8
CLNS1A
CLOCK
CLP1
CLPB
CLPP
CLPS
CLPTM1
CLPTM1L
CLPX
CLRN1
CLRN3
CLSPN
CLSTN1
CLSTN2
CLSTN3
CLTA
CLTB
CLTC
CLTCL1
CLU
CLUAP1
CLUL1
CLYBL
CMA1
CMAS
CMBL
CMIP
CMKLR1
CMTM1
CMTM2
CMTM3
CMTM4
CMTM5
CMTM6
CMTM7
CMTM8
CMYA5
CNBD1
CNBP
CNDP1
CNDP2
CNFN
CNGA1
CNGA3
CNGB1
CNGB3
CNIH2
CNIH3
CNIH4
CNKSR1
CNKSR2
CNKSR3
CNN1
CNN2
CNN3
CNNM1
CNNM2
CNNM3
CNNM4
CNOT1
CNOT10
CNOT2
CNOT3
CNOT4
CNOT6
CNOT6L
CNOT7
CNOT8
CNP
CNR1
CNR2
CNTD1
CNTD2
CNTF
CNTFR
CNTN1
CNTN2
CNTN3
CNTN4
CNTN5
CNTN6
CNTNAP1
CNTNAP2
CNTNAP3
CNTNAP4
CNTNAP5
CNTROB
COASY
COBL
COBLL1
COCH
COG1
COG2
COG3
COG4
COG5
COG6
COG7
COG8
COIL
COL10A1
COL11A1
COL11A2
COL12A1
COL13A1
COL14A1
COL15A1
COL16A1
COL17A1
COL18A1
COL19A1
COL1A1
COL1A2
COL20A1
COL21A1
COL22A1
COL23A1
COL24A1
COL25A1
COL27A1
COL2A1
COL3A1
COL4A1
COL4A2
COL4A3
COL4A3BP
COL4A4
COL4A5
COL4A6
COL5A1
COL5A2
COL5A3
COL6A1
COL6A2
COL6A3
COL7A1
COL8A1
COL8A2
COL9A1
COL9A2
COL9A3
COLEC10
COLEC11
COLEC12
COLQ
COMMD1
COMMD10
COMMD2
COMMD3
COMMD4
COMMD5
COMMD6
COMMD7
COMMD8
COMMD9
COMP
COMT
COMTD1
COPA
COPB1
COPB2
COPE
COPG2
COPS2
COPS3
COPS4
COPS5
COPS6
COPS7A
COPS7B
COPS8
COPZ1
COPZ2
COQ10A
COQ10B
COQ2
COQ3
COQ4
COQ5
COQ6
COQ7
COQ9
CORIN
CORO1A
CORO1B
CORO1C
CORO2A
CORO2B
CORO6
CORO7
CORT
COTL1
COX10
COX11
COX15
COX17
COX18
COX19
COX4I1
COX4I2
COX5A
COX5B
COX6A1
COX6A2
COX6B1
COX6B2
COX6C
COX7A1
COX7A2
COX7A2L
COX7B
COX7B2
COX7C
COX8A
COX8C
CP
CPA1
CPA2
CPA3
CPA4
CPA5
CPA6
CPAMD8
CPB1
CPB2
CPD
CPE
CPEB1
CPEB2
CPEB3
CPEB4
CPLX1
CPLX2
CPLX3
CPM
CPN1
CPNE1
CPNE2
CPNE3
CPNE4
CPNE5
CPNE6
CPNE7
CPNE8
CPNE9
CPO
CPOX
CPS1
CPSF1
CPSF2
CPSF3
CPSF3L
CPSF4
CPSF6
CPT1A
CPT1C
CPT2
CPVL
CPXCR1
CPXM1
CPXM2
CR1
CR2
CRABP1
CRABP2
CRADD
CRAMP1L
CRAT
CRB1
CRB2
CRB3
CRBN
CRCT1
CREB1
CREB3
CREB3L1
CREB3L2
CREB3L3
CREB3L4
CREB5
CREBBP
CREBL2
CREBZF
CREG1
CREG2
CRELD1
CRELD2
CREM
CRH
CRHBP
CRHR1
CRHR2
CRIM1
CRIP1
CRIP2
CRIP3
CRIPAK
CRIPT
CRISP1
CRISP2
CRISP3
CRISPLD1
CRISPLD2
CRK
CRKL
CRLF1
CRLF2
CRLF3
CRLS1
CRMP1
CRNKL1
CRNN
CROCC
CROT
CRP
CRTAC1
CRTAM
CRTAP
CRTC1
CRTC2
CRX
CRY1
CRY2
CRYAA
CRYAB
CRYBA1
CRYBA2
CRYBA4
CRYBB1
CRYBB2
CRYBB3
CRYGA
CRYGB
CRYGC
CRYGD
CRYGN
CRYGS
CRYL1
CRYM
CRYZ
CRYZL1
CS
CSAD
CSDC2
CSDE1
CSE1L
CSF1
CSF1R
CSF2
CSF2RA
CSF2RB
CSF3
CSF3R
CSH1
CSHL1
CSK
CSMD1
CSMD2
CSMD3
CSN1S1
CSN2
CSN3
CSNK1A1
CSNK1D
CSNK1E
CSNK1G1
CSNK1G2
CSNK1G3
CSNK2A1
CSNK2A2
CSNK2B
CSPG4
CSPG5
CSPP1
CSRP1
CSRP2
CSRP3
CST1
CST11
CST2
CST3
CST4
CST5
CST6
CST7
CST8
CST9
CST9L
CSTA
CSTB
CSTF1
CSTF2
CSTF2T
CSTF3
CSTL1
CTAG2
CTAGE1
CTAGE5
CTBP1
CTBP2
CTBS
CTCF
CTCFL
CTDP1
CTDSP1
CTDSP2
CTDSPL
CTDSPL2
CTF1
CTGF
CTH
CTHRC1
CTLA4
CTNNA1
CTNNA2
CTNNA3
CTNNAL1
CTNNB1
CTNNBIP1
CTNNBL1
CTNND2
CTNS
CTPS2
CTR9
CTRB2
CTRC
CTRL
CTSA
CTSB
CTSC
CTSD
CTSE
CTSF
CTSG
CTSH
CTSK
CTSO
CTSS
CTSW
CTSZ
CTTN
CTTNBP2
CTTNBP2NL
CTXN1
CUBN
CUEDC1
CUEDC2
CUL1
CUL2
CUL3
CUL4A
CUL4B
CUL5
CUL7
CUTA
CUTC
CUZD1
CWF19L1
CWF19L2
CX3CL1
CX3CR1
CXADR
CXCL1
CXCL10
CXCL11
CXCL12
CXCL13
CXCL14
CXCL16
CXCL2
CXCL3
CXCL5
CXCL6
CXCL9
CXCR3
CXCR4
CXCR6
CXXC1
CXXC4
CXXC5
CXorf21
CXorf22
CXorf23
CXorf36
CXorf38
CXorf40A
CXorf40B
CXorf56
CXorf57
CXorf58
CYB561
CYB561D1
CYB561D2
CYB5A
CYB5B
CYB5D1
CYB5D2
CYB5R1
CYB5R2
CYB5R3
CYB5R4
CYBA
CYBB
CYBRD1
CYC1
CYCS
CYFIP1
CYFIP2
CYGB
CYHR1
CYLC2
CYLD
CYP11A1
CYP11B1
CYP11B2
CYP17A1
CYP19A1
CYP1A1
CYP1A2
CYP1B1
CYP20A1
CYP24A1
CYP26A1
CYP26B1
CYP27A1
CYP27B1
CYP2A13
CYP2A6
CYP2A7
CYP2B6
CYP2C18
CYP2C19
CYP2C8
CYP2C9
CYP2D6
CYP2E1
CYP2F1
CYP2J2
CYP2R1
CYP2S1
CYP2U1
CYP2W1
CYP39A1
CYP3A4
CYP3A43
CYP3A5
CYP46A1
CYP4A11
CYP4B1
CYP4F11
CYP4F12
CYP4F2
CYP4F3
CYP4F8
CYP4V2
CYP4X1
CYP4Z1
CYP7A1
CYP7B1
CYP8B1
CYR61
CYSLTR1
CYSLTR2
CYTL1
CYYR1
DAAM1
DAAM2
DAB1
DAB2
DAB2IP
DACH1
DACH2
DACT1
DACT2
DACT3
DAD1
DAG1
DAGLA
DAGLB
DAK
DALRD3
DAO
DAOA
DAP
DAP3
DAPK1
DAPK2
DAPK3
DAPP1
DARS
DARS2
DAXX
DAZAP1
DAZAP2
DAZL
DBF4
DBF4B
DBH
DBI
DBN1
DBNDD1
DBP
DBR1
DBT
DCAKD
DCBLD1
DCBLD2
DCC
DCD
DCDC2
DCHS1
DCHS2
DCK
DCLRE1A
DCLRE1B
DCLRE1C
DCN
DCP1A
DCP1B
DCP2
DCPS
DCST1
DCST2
DCT
DCTD
DCTN1
DCTN2
DCTN3
DCTN4
DCTN5
DCTN6
DCUN1D1
DCUN1D2
DCUN1D3
DCUN1D4
DCUN1D5
DCX
DCXR
DDAH1
DDAH2
DDB1
DDB2
DDC
DDHD1
DDHD2
DDI1
DDIT3
DDIT4
DDIT4L
DDN
DDO
DDOST
DDR2
DDX1
DDX10
DDX11
DDX17
DDX18
DDX19A
DDX19B
DDX20
DDX21
DDX23
DDX24
DDX25
DDX26B
DDX27
DDX28
DDX31
DDX3X
DDX3Y
DDX4
DDX41
DDX42
DDX43
DDX46
DDX49
DDX5
DDX50
DDX51
DDX52
DDX53
DDX54
DDX55
DDX56
DDX58
DDX59
DDX6
DEAF1
DEC1
DECR1
DECR2
DEDD
DEDD2
DEF6
DEFA4
DEFA5
DEFA6
DEFB1
DEFB108B
DEFB118
DEFB119
DEFB121
DEFB123
DEFB125
DEFB126
DEFB127
DEFB129
DEGS1
DEGS2
DEK
DENND1A
DENND1B
DENND1C
DENND2A
DENND2C
DENND2D
DENND3
DENND4A
DENND4C
DENR
DEPDC1
DEPDC1B
DEPDC4
DEPDC5
DEPDC7
DERA
DERL1
DERL2
DERL3
DES
DET1
DEXI
DFFA
DFFB
DFNA5
DFNB31
DGAT1
DGAT2
DGCR14
DGCR2
DGCR6L
DGKA
DGKB
DGKD
DGKE
DGKG
DGKH
DGKI
DGKK
DGKQ
DGKZ
DGUOK
DHCR24
DHCR7
DHDDS
DHDH
DHFR
DHFRL1
DHH
DHODH
DHPS
DHRS1
DHRS12
DHRS13
DHRS2
DHRS3
DHRS7
DHRS7B
DHRS9
DHRSX
DHTKD1
DHX15
DHX16
DHX29
DHX30
DHX32
DHX33
DHX34
DHX35
DHX36
DHX37
DHX38
DHX57
DHX8
DHX9
DIABLO
DIAPH1
DIAPH2
DIAPH3
DICER1
DIDO1
DIO1
DIO2
DIO3
DIP2A
DIP2B
DIP2C
DIRAS1
DIRAS2
DIRAS3
DIRC1
DIRC2
DIS3
DIS3L
DIS3L2
DISC1
DISP1
DISP2
DIXDC1
DKK1
DKK2
DKK3
DKK4
DKKL1
DLAT
DLC1
DLD
DLEC1
DLEU7
DLG1
DLG2
DLG3
DLG4
DLG5
DLGAP1
DLGAP2
DLGAP4
DLK1
DLL1
DLL3
DLL4
DLST
DLX1
DLX2
DLX3
DLX4
DLX5
DMAP1
DMBT1
DMBX1
DMC1
DMD
DMGDH
DMKN
DMP1
DMPK
DMRT1
DMRT2
DMRT3
DMRTA1
DMRTB1
DMTF1
DMWD
DMXL1
DMXL2
DNAH1
DNAH10
DNAH11
DNAH17
DNAH2
DNAH3
DNAH5
DNAH7
DNAH8
DNAH9
DNAI1
DNAI2
DNAJA1
DNAJA2
DNAJA3
DNAJA4
DNAJB1
DNAJB11
DNAJB12
DNAJB13
DNAJB14
DNAJB2
DNAJB4
DNAJB5
DNAJB6
DNAJB7
DNAJB8
DNAJB9
DNAJC1
DNAJC10
DNAJC11
DNAJC12
DNAJC13
DNAJC14
DNAJC15
DNAJC16
DNAJC17
DNAJC18
DNAJC19
DNAJC3
DNAJC4
DNAJC5
DNAJC5B
DNAJC5G
DNAJC6
DNAJC7
DNAJC8
DNAJC9
DNAL1
DNAL4
DNALI1
DNASE1
DNASE1L1
DNASE1L2
DNASE1L3
DNASE2
DNASE2B
DND1
DNER
DNHD1
DNM1
DNM1L
DNM2
DNM3
DNMBP
DNMT1
DNMT3A
DNMT3B
DNMT3L
DNPEP
DNTT
DNTTIP1
DNTTIP2
DOC2A
DOC2B
DOCK1
DOCK10
DOCK11
DOCK2
DOCK3
DOCK4
DOCK5
DOCK6
DOCK7
DOCK8
DOCK9
DOHH
DOK1
DOK2
DOK3
DOK4
DOK5
DOK6
DOLK
DOLPP1
DONSON
DOPEY1
DOPEY2
DOT1L
DPAGT1
DPCR1
DPEP1
DPEP2
DPEP3
DPF1
DPF2
DPF3
DPH2
DPH3
DPH5
DPM1
DPM2
DPM3
DPP10
DPP3
DPP4
DPP6
DPP7
DPP8
DPP9
DPPA2
DPPA4
DPPA5
DPT
DPY19L2
DPY19L3
DPY19L4
DPYD
DPYS
DPYSL2
DPYSL3
DPYSL4
DPYSL5
DQX1
DR1
DRAP1
DRD1
DRD2
DRD3
DRD4
DRD5
DRG1
DRG2
DRP2
DSC1
DSC2
DSC3
DSCAM
DSCAML1
DSCR10
DSCR3
DSCR4
DSCR8
DSCR9
DSE
DSEL
DSG1
DSG2
DSG3
DSG4
DSN1
DSP
DSPP
DST
DSTN
DTD1
DTL
DTNA
DTNB
DTNBP1
DTWD1
DTWD2
DTX1
DTX3
DTX3L
DTYMK
DUOX1
DUOX2
DUOXA1
DUOXA2
DUS1L
DUS3L
DUS4L
DUSP1
DUSP10
DUSP11
DUSP12
DUSP13
DUSP14
DUSP15
DUSP16
DUSP18
DUSP19
DUSP2
DUSP21
DUSP22
DUSP23
DUSP26
DUSP28
DUSP3
DUSP4
DUSP5
DUSP6
DUSP7
DUSP9
DUT
DUX1
DVL1
DVL2
DVL3
DYDC1
DYDC2
DYM
DYNC1H1
DYNC1I1
DYNC1I2
DYNC1LI1
DYNC1LI2
DYNC2LI1
DYNLL2
DYNLRB1
DYNLRB2
DYNLT1
DYNLT3
DYRK1A
DYRK1B
DYRK2
DYRK3
DYRK4
DYSF
DYX1C1
DZIP1
DZIP3
E2F1
E2F2
E2F3
E2F4
E2F5
E2F6
E2F7
E2F8
E4F1
EAF1
EAF2
EARS2
EBAG9
EBF1
EBF3
EBI3
EBP
EBPL
ECD
ECE1
ECE2
ECEL1
ECH1
ECHDC1
ECHDC2
ECHDC3
ECHS1
ECM1
ECM2
ECSIT
ECT2
EDA
EDA2R
EDAR
EDARADD
EDC3
EDC4
EDEM1
EDEM2
EDEM3
EDF1
EDIL3
EDN1
EDN2
EDN3
EDNRA
EDNRB
EEA1
EED
EEF1A1
EEF1A2
EEF1D
EEF1E1
EEF2
EEFSEC
EFCAB1
EFCAB2
EFCAB4A
EFCAB4B
EFCAB5
EFEMP1
EFEMP2
EFHB
EFHC1
EFHC2
EFHD1
EFHD2
EFNA1
EFNA2
EFNA3
EFNA4
EFNA5
EFNB1
EFNB2
EFNB3
EFS
EFTUD1
EFTUD2
EGF
EGFL6
EGFL7
EGFLAM
EGFR
EGLN1
EGLN2
EGLN3
EGR1
EGR2
EGR3
EGR4
EHBP1
EHD1
EHD2
EHD3
EHD4
EHF
EHHADH
EHMT1
EHMT2
EI24
EID1
EID2
EID2B
EID3
EIF1
EIF1AX
EIF1AY
EIF1B
EIF2A
EIF2AK1
EIF2AK2
EIF2AK3
EIF2AK4
EIF2B1
EIF2B2
EIF2B3
EIF2B4
EIF2B5
EIF2S1
EIF2S2
EIF2S3
EIF4A2
EIF4A3
EIF4B
EIF4E
EIF4E2
EIF4E3
EIF4EBP1
EIF4EBP2
EIF4ENIF1
EIF4G1
EIF4G2
EIF4G3
EIF4H
EIF5
EIF5A
EIF5A2
EIF5B
ELAC1
ELAC2
ELAVL1
ELAVL2
ELAVL3
ELAVL4
ELF1
ELF2
ELF3
ELF4
ELF5
ELK1
ELK3
ELK4
ELL
ELL2
ELL3
ELMO1
ELMO2
ELMO3
ELMOD2
ELN
ELOF1
ELOVL2
ELOVL3
ELOVL4
ELOVL5
ELOVL6
ELOVL7
ELP3
ELP4
ELSPBP1
EMB
EMCN
EMD
EME1
EME2
EMG1
EMID1
EMILIN1
EMILIN2
EMILIN3
EML1
EML2
EML3
EML4
EML5
EMP1
EMP2
EMP3
EMR1
EMR2
EMR3
EMX1
EMX2
EN1
EN2
ENAH
ENAM
ENC1
ENDOG
ENG
ENO1
ENO2
ENO3
ENOPH1
ENOSF1
ENPEP
ENPP1
ENPP2
ENPP3
ENPP4
ENPP5
ENPP6
ENPP7
ENSA
ENTHD1
ENTPD1
ENTPD2
ENTPD3
ENTPD4
ENTPD5
ENTPD6
ENTPD7
ENY2
EOMES
EP300
EP400
EP400NL
EPAS1
EPB41
EPB41L1
EPB41L2
EPB41L3
EPB41L4A
EPB41L4B
EPB41L5
EPB42
EPC1
EPC2
EPDR1
EPHA1
EPHA10
EPHA2
EPHA3
EPHA4
EPHA5
EPHA7
EPHA8
EPHB1
EPHB2
EPHB3
EPHB4
EPHB6
EPHX1
EPHX2
EPM2A
EPM2AIP1
EPN1
EPN3
EPO
EPOR
EPRS
EPS15
EPS15L1
EPS8
EPS8L1
EPS8L2
EPS8L3
EPSTI1
EPX
EPYC
ERAL1
ERBB2
ERBB2IP
ERBB3
ERBB4
ERC1
ERC2
ERCC1
ERCC2
ERCC3
ERCC4
ERCC5
ERCC6
ERCC8
EREG
ERF
ERG
ERGIC1
ERGIC2
ERGIC3
ERH
ERICH1
ERLIN1
ERLIN2
ERMAP
ERN1
ERN2
ERO1L
ERO1LB
ERRFI1
ESAM
ESCO1
ESCO2
ESD
ESF1
ESM1
ESPL1
ESPN
ESPNL
ESR1
ESR2
ESRRA
ESRRB
ESRRG
ESX1
ETAA1
ETF1
ETFA
ETFB
ETFDH
ETHE1
ETNK1
ETNK2
ETS1
ETS2
ETV1
ETV2
ETV3
ETV4
ETV5
ETV6
ETV7
EVC
EVC2
EVI2A
EVI2B
EVI5
EVI5L
EVL
EVPL
EVX1
EWSR1
EXO1
EXOC1
EXOC2
EXOC3
EXOC3L2
EXOC4
EXOC5
EXOC6
EXOC7
EXOC8
EXOSC1
EXOSC10
EXOSC2
EXOSC3
EXOSC4
EXOSC5
EXOSC6
EXOSC7
EXOSC8
EXOSC9
EXPH5
EXT1
EXT2
EXTL1
EXTL2
EXTL3
EYA1
EYA2
EYA3
EYA4
EZH1
EZH2
F10
F11
F11R
F12
F13A1
F13B
F2
F2R
F2RL1
F2RL2
F2RL3
F3
F5
F7
F8
F9
FA2H
FAAH
FAAH2
FABP1
FABP2
FABP3
FABP4
FABP6
FABP7
FADD
FADS2
FADS3
FAF1
FAH
FAHD1
FAHD2A
FAIM
FAIM2
FAIM3
FAM101B
FAM102A
FAM102B
FAM103A1
FAM104A
FAM104B
FAM105A
FAM106A
FAM107A
FAM107B
FAM109A
FAM109B
FAM111A
FAM111B
FAM114A1
FAM117A
FAM118A
FAM118B
FAM120A
FAM120AOS
FAM120B
FAM120C
FAM122A
FAM122B
FAM122C
FAM124A
FAM124B
FAM126A
FAM126B
FAM127A
FAM129A
FAM129B
FAM129C
FAM19A1
FAM19A2
FAM19A4
FAM19A5
FAM20A
FAM20B
FAM20C
FAM24A
FAM24B
FAM32A
FAM35A
FAM3A
FAM3B
FAM3C
FAM3D
FAM43A
FAM43B
FAM45A
FAM46A
FAM46B
FAM46C
FAM46D
FAM47A
FAM47B
FAM47C
FAM49A
FAM49B
FAM50A
FAM50B
FAM53A
FAM53B
FAM53C
FAM57A
FAM58A
FAM60A
FAM63A
FAM63B
FAM64A
FAM65A
FAM69A
FAM69B
FAM71A
FAM71B
FAM71C
FAM73A
FAM73B
FAM76A
FAM76B
FAM78B
FAM81A
FAM81B
FAM83A
FAM83B
FAM83C
FAM83D
FAM83E
FAM83F
FAM83H
FAM84A
FAM84B
FAM86A
FAM89B
FAM8A1
FAM90A1
FAM91A1
FAM96A
FAM96B
FAM98A
FAM98B
FAM98C
FAM9A
FAM9B
FAM9C
FANCA
FANCB
FANCC
FANCD2
FANCE
FANCF
FANCG
FANCL
FANCM
FANK1
FAP
FARP1
FARP2
FARS2
FARSA
FAS
FASLG
FASN
FASTK
FASTKD1
FASTKD2
FASTKD3
FASTKD5
FAT2
FAT4
FATE1
FAU
FBL
FBLIM1
FBLN1
FBLN2
FBLN5
FBN1
FBN2
FBN3
FBP1
FBP2
FBXL12
FBXL13
FBXL14
FBXL15
FBXL16
FBXL17
FBXL18
FBXL19
FBXL2
FBXL20
FBXL21
FBXL22
FBXL3
FBXL4
FBXL5
FBXL6
FBXL7
FBXL8
FBXO11
FBXO15
FBXO16
FBXO17
FBXO18
FBXO2
FBXO21
FBXO22
FBXO24
FBXO25
FBXO27
FBXO28
FBXO3
FBXO30
FBXO31
FBXO32
FBXO33
FBXO34
FBXO36
FBXO38
FBXO39
FBXO4
FBXO40
FBXO42
FBXO43
FBXO44
FBXO5
FBXO6
FBXO7
FBXO8
FBXO9
FBXW11
FBXW12
FBXW2
FBXW4
FBXW5
FBXW7
FBXW8
FBXW9
FCAMR
FCAR
FCER1A
FCER1G
FCER2
FCF1
FCGR2A
FCGR2B
FCGR3B
FCGRT
FCHO1
FCHO2
FCHSD1
FCHSD2
FCN1
FCN2
FCN3
FCRL1
FCRL2
FCRL3
FCRL4
FCRLA
FCRLB
FDFT1
FDPS
FDX1
FDXR
FECH
FEM1A
FEM1B
FEM1C
FEN1
FER
FERD3L
FES
FETUB
FEV
FEZ1
FEZ2
FEZF2
FFAR1
FFAR2
FGA
FGB
FGD1
FGD2
FGD3
FGD4
FGD5
FGD6
FGF1
FGF10
FGF11
FGF12
FGF13
FGF14
FGF16
FGF17
FGF18
FGF19
FGF2
FGF20
FGF21
FGF22
FGF23
FGF3
FGF4
FGF5
FGF6
FGF7
FGF8
FGF9
FGFBP1
FGFBP2
FGFBP3
FGFR1
FGFR1OP
FGFR1OP2
FGFR2
FGFR3
FGFR4
FGFRL1
FGG
FGL1
FGL2
FGR
FH
FHIT
FHL1
FHL2
FHL3
FHL5
FHOD1
FHOD3
FIBCD1
FIBP
FIGLA
FIGN
FIGNL1
FILIP1
FILIP1L
FIP1L1
FIS1
FIZ1
FJX1
FKBP10
FKBP11
FKBP14
FKBP2
FKBP3
FKBP4
FKBP5
FKBP6
FKBP7
FKBP8
FKBP9
FKBPL
FKRP
FLAD1
FLCN
FLG2
FLI1
FLII
FLJ11292
FLJ25758
FLJ26850
FLJ32955
FLJ33360
FLJ33534
FLJ34503
FLJ35816
FLJ35934
FLJ38717
FLJ40288
FLJ41170
FLJ46026
FLJ90680
FLNA
FLNB
FLNC
FLOT1
FLOT2
FLRT1
FLRT3
FLT1
FLT3
FLT3LG
FLT4
FLYWCH1
FMN2
FMNL1
FMNL2
FMNL3
FMO1
FMO2
FMO3
FMO4
FMO5
FMOD
FMR1
FMR1NB
FN1
FN3K
FN3KRP
FNBP1
FNBP1L
FNBP4
FNDC1
FNDC3A
FNDC3B
FNDC4
FNDC5
FNDC7
FNDC8
FNIP1
FNTA
FOLH1
FOLR1
FOLR2
FOLR3
FOS
FOSB
FOSL1
FOSL2
FOXA1
FOXA2
FOXA3
FOXB1
FOXC1
FOXC2
FOXD1
FOXD2
FOXD3
FOXE1
FOXE3
FOXF1
FOXF2
FOXH1
FOXI1
FOXJ1
FOXJ2
FOXJ3
FOXL1
FOXL2
FOXM1
FOXN1
FOXN2
FOXN4
FOXP1
FOXP2
FOXP3
FOXP4
FOXQ1
FOXR1
FOXR2
FOXRED1
FOXRED2
FPGS
FPGT
FPR1
FRAS1
FRAT1
FRAT2
FREM1
FRK
FRMD1
FRMD3
FRMD4A
FRMD5
FRMD6
FRMD7
FRMPD1
FRMPD4
FRRS1
FRS2
FRS3
FRY
FRZB
FSCN1
FSCN2
FSCN3
FSD1
FSD1L
FSD2
FSHB
FSHR
FSIP1
FSIP2
FST
FSTL1
FSTL3
FSTL4
FSTL5
FTCD
FTH1
FTHL17
FTL
FTSJ1
FTSJ2
FTSJ3
FUBP1
FUCA1
FUCA2
FUK
FUNDC1
FUNDC2
FURIN
FUT1
FUT10
FUT11
FUT2
FUT3
FUT4
FUT5
FUT6
FUT7
FUT8
FUT9
FUZ
FXN
FXR1
FXR2
FXYD1
FXYD2
FXYD3
FXYD4
FXYD5
FXYD6
FXYD7
FYB
FYCO1
FYN
FYTTD1
FZD1
FZD10
FZD2
FZD3
FZD4
FZD5
FZD6
FZD7
FZD9
FZR1
G0S2
G3BP1
G3BP2
G6PC
G6PC2
G6PC3
G6PD
GAA
GAB1
GAB2
GAB3
GABARAP
GABARAPL1
GABARAPL2
GABBR1
GABBR2
GABPA
GABPB2
GABRA1
GABRA2
GABRA3
GABRA4
GABRA5
GABRA6
GABRB1
GABRB2
GABRB3
GABRD
GABRG1
GABRG2
GABRG3
GABRP
GABRQ
GABRR1
GABRR2
GAD1
GAD2
GADD45A
GADD45B
GADD45G
GADD45GIP1
GADL1
GAGE1
GAK
GAL
GAL3ST1
GAL3ST2
GAL3ST3
GAL3ST4
GALC
GALE
GALK1
GALK2
GALM
GALNS
GALNT1
GALNT10
GALNT11
GALNT12
GALNT13
GALNT14
GALNT2
GALNT3
GALNT5
GALNT6
GALNT7
GALNT8
GALNT9
GALNTL5
GALP
GALR1
GALR2
GALR3
GALT
GAMT
GAN
GANAB
GANC
GAP43
GAPDH
GAPDHS
GAPVD1
GARNL3
GARS
GART
GAS1
GAS2
GAS2L1
GAS2L2
GAS2L3
GAS6
GAS7
GAS8
GAST
GATA1
GATA2
GATA3
GATA4
GATA5
GATA6
GATAD1
GATAD2A
GATAD2B
GATM
GATS
GBA2
GBA3
GBAS
GBE1
GBF1
GBGT1
GBP1
GBP2
GBP3
GBP4
GBP5
GBP6
GBX2
GC
GCA
GCAT
GCC1
GCC2
GCDH
GCG
GCGR
GCH1
GCHFR
GCK
GCKR
GCLC
GCLM
GCM1
GCM2
GCN1L1
GCNT1
GCNT2
GCNT3
GCNT4
GDA
GDAP1
GDAP1L1
GDAP2
GDF10
GDF11
GDF15
GDF2
GDF3
GDF5
GDF9
GDI1
GDI2
GDNF
GDPD1
GDPD2
GDPD3
GDPD5
GEM
GEMIN4
GEMIN5
GEMIN6
GEMIN7
GEMIN8
GFAP
GFER
GFI1
GFI1B
GFM1
GFM2
GFOD1
GFOD2
GFPT1
GFPT2
GFRA1
GFRA2
GFRA3
GFRA4
GGA1
GGA2
GGA3
GGCX
GGH
GGN
GGPS1
GGT1
GGT6
GH1
GH2
GHDC
GHITM
GHR
GHRH
GHRHR
GHRL
GHSR
GIF
GIMAP1
GIMAP2
GIMAP4
GIMAP6
GIMAP7
GIMAP8
GINS1
GINS2
GINS3
GINS4
GIP
GIPC1
GIPC2
GIPC3
GIPR
GIT1
GIT2
GJA1
GJA10
GJA3
GJA4
GJA5
GJA8
GJB1
GJB2
GJB3
GJB4
GJB5
GJB6
GJC1
GK
GK2
GK5
GKAP1
GKN1
GKN2
GLA
GLB1L
GLB1L3
GLCCI1
GLCE
GLDC
GLDN
GLG1
GLI1
GLI2
GLI3
GLI4
GLIPR1
GLIPR1L1
GLIS1
GLIS2
GLIS3
GLMN
GLO1
GLP1R
GLP2R
GLRA1
GLRA2
GLRA3
GLRB
GLRX
GLRX2
GLRX5
GLS
GLS2
GLT1D1
GLT8D1
GLT8D2
GLTP
GLTSCR1
GLTSCR2
GLUD1
GLUD2
GLUL
GLYAT
GLYATL1
GLYATL2
GLYCTK
GM2A
GMCL1
GMDS
GMEB1
GMEB2
GMFB
GMFG
GMIP
GML
GMNN
GMPPA
GMPR
GMPR2
GMPS
GNA11
GNA12
GNA13
GNA14
GNA15
GNAI1
GNAI2
GNAI3
GNAL
GNAO1
GNAQ
GNAS
GNAT1
GNAT2
GNAZ
GNB1
GNB1L
GNB2
GNB3
GNB4
GNB5
GNE
GNG10
GNG11
GNG12
GNG13
GNG2
GNG3
GNG4
GNG5
GNG7
GNG8
GNGT1
GNGT2
GNL1
GNL2
GNL3
GNL3L
GNLY
GNMT
GNPAT
GNPDA1
GNPDA2
GNPNAT1
GNPTAB
GNPTG
GNRH1
GNRH2
GNRHR
GNS
GOLGA1
GOLGA2
GOLGA3
GOLGA4
GOLGA5
GOLGA7
GOLGA8A
GOLGB1
GOLPH3
GOLPH3L
GOLT1A
GOLT1B
GOPC
GORASP1
GORASP2
GOSR1
GOSR2
GOT1
GOT1L1
GOT2
GP1BA
GP5
GP6
GP9
GPA33
GPAA1
GPAM
GPATCH1
GPATCH2
GPATCH3
GPATCH4
GPATCH8
GPBAR1
GPBP1
GPBP1L1
GPC1
GPC2
GPC3
GPC4
GPC5
GPC6
GPD1
GPD1L
GPD2
GPHA2
GPHB5
GPHN
GPI
GPKOW
GPLD1
GPM6A
GPM6B
GPNMB
GPR1
GPR101
GPR107
GPR110
GPR111
GPR112
GPR113
GPR114
GPR115
GPR116
GPR12
GPR123
GPR124
GPR125
GPR126
GPR128
GPR132
GPR133
GPR135
GPR137
GPR137B
GPR143
GPR144
GPR146
GPR15
GPR150
GPR153
GPR155
GPR156
GPR157
GPR158
GPR160
GPR161
GPR162
GPR17
GPR171
GPR173
GPR174
GPR176
GPR18
GPR180
GPR19
GPR20
GPR21
GPR22
GPR25
GPR26
GPR27
GPR3
GPR31
GPR32
GPR34
GPR35
GPR37
GPR37L1
GPR39
GPR4
GPR45
GPR50
GPR52
GPR55
GPR56
GPR6
GPR61
GPR62
GPR63
GPR64
GPR65
GPR68
GPR75
GPR78
GPR82
GPR83
GPR84
GPR85
GPR87
GPR88
GPR97
GPR98
GPRASP1
GPRC5A
GPRC5B
GPRC5C
GPRC5D
GPRC6A
GPRIN1
GPRIN2
GPRIN3
GPS1
GPS2
GPSM1
GPSM3
GPT
GPT2
GPX1
GPX2
GPX3
GPX4
GPX5
GPX7
GRAMD1A
GRAMD1C
GRAMD2
GRAMD3
GRAP2
GRASP
GRB10
GRB14
GRB2
GRB7
GREB1
GREM1
GREM2
GRHL1
GRHL2
GRHL3
GRHPR
GRIA1
GRIA2
GRIA3
GRIA4
GRID1
GRID2
GRIK1
GRIK2
GRIK3
GRIK4
GRIK5
GRIN1
GRIN2A
GRIN2B
GRIN2C
GRIN2D
GRIN3A
GRIN3B
GRINA
GRIPAP1
GRK1
GRK4
GRK5
GRK6
GRK7
GRM1
GRM2
GRM3
GRM4
GRM5
GRM6
GRM8
GRN
GRP
GRPEL1
GRPEL2
GRPR
GRSF1
GRTP1
GRWD1
GSC
GSG1
GSG1L
GSG2
GSK3A
GSK3B
GSN
GSPT1
GSPT2
GSR
GSS
GSTA1
GSTA3
GSTA4
GSTCD
GSTK1
GSTM1
GSTM2
GSTM3
GSTM4
GSTM5
GSTO1
GSTO2
GSTP1
GSTT1
GSTT2
GSTZ1
GTDC1
GTF2A1
GTF2A2
GTF2B
GTF2E1
GTF2E2
GTF2F1
GTF2F2
GTF2H1
GTF2H3
GTF2H4
GTF2H5
GTF2I
GTF2IRD1
GTF2IRD2
GTF3A
GTF3C1
GTF3C2
GTF3C3
GTF3C4
GTF3C5
GTPBP1
GTPBP10
GTPBP2
GTPBP3
GTPBP4
GTPBP6
GTPBP8
GTSE1
GUCA1A
GUCA1B
GUCA1C
GUCA2A
GUCA2B
GUCY1A2
GUCY1A3
GUCY1B2
GUCY1B3
GUCY2C
GUCY2D
GUCY2F
GUF1
GUK1
GULP1
GUSB
GYG2
GYLTL1B
GYPA
GYPB
GYPC
GYPE
GYS1
GYS2
GZF1
GZMA
GZMB
GZMH
GZMK
GZMM
H1F0
H1FNT
H1FOO
H1FX
H2AFJ
H2AFV
H2AFY
H2AFY2
H2AFZ
H6PD
HAAO
HABP2
HABP4
HACE1
HACL1
HADH
HADHA
HAGH
HAGHL
HAL
HAMP
HAND1
HAND2
HAO1
HAO2
HAP1
HAPLN1
HAPLN2
HAPLN3
HAPLN4
HARS2
HAS1
HAS2
HAS3
HAT1
HAVCR1
HAVCR2
HAX1
HBB
HBD
HBE1
HBEGF
HBP1
HBQ1
HBS1L
HBZ
HCCS
HCFC1
HCFC1R1
HCFC2
HCG27
HCG9
HCK
HCLS1
HCN1
HCN2
HCN3
HCN4
HCP5
HCRT
HCRTR1
HCRTR2
HCST
HDAC1
HDAC11
HDAC2
HDAC3
HDAC4
HDAC5
HDAC6
HDAC8
HDAC9
HDC
HDDC2
HDDC3
HDGF
HDGFL1
HDGFRP3
HDHD2
HDHD3
HDLBP
HEATR1
HEATR2
HEATR3
HEATR4
HEATR5B
HEBP1
HEBP2
HECA
HECTD1
HECTD2
HECTD3
HECW1
HECW2
HELB
HELLS
HELZ
HEMGN
HEMK1
HEPH
HERC1
HERC2
HERC4
HERC5
HERC6
HERPUD1
HERPUD2
HES1
HES2
HES4
HES5
HES6
HES7
HESX1
HEXA
HEXB
HEXDC
HEXIM1
HEXIM2
HEY1
HEY2
HEYL
HFE
HFE2
HFM1
HGD
HGF
HGFAC
HGS
HHAT
HHATL
HHEX
HHIP
HHLA1
HHLA2
HHLA3
HIAT1
HIATL1
HIATL2
HIBADH
HIBCH
HIC1
HIC2
HIF1A
HIF1AN
HIF3A
HIGD1A
HIGD1B
HIGD2A
HILS1
HINT1
HINT2
HINT3
HIP1
HIP1R
HIPK1
HIPK2
HIPK3
HIPK4
HIRA
HIRIP3
HIST1H1A
HIST1H1B
HIST1H1C
HIST1H1D
HIST1H1E
HIST1H1T
HIST1H2AB
HIST1H2AC
HIST1H2AE
HIST1H2AJ
HIST1H2AK
HIST1H2AL
HIST1H2AM
HIST1H2BA
HIST1H2BB
HIST1H2BC
HIST1H2BD
HIST1H2BE
HIST1H2BH
HIST1H2BJ
HIST1H2BK
HIST1H2BL
HIST1H2BM
HIST1H2BN
HIST1H2BO
HIST1H3A
HIST1H3B
HIST1H3C
HIST1H3E
HIST1H3F
HIST1H3G
HIST1H3I
HIST1H4A
HIST1H4D
HIST1H4E
HIST1H4G
HIST1H4H
HIST1H4I
HIST1H4L
HIST2H2BE
HIST3H2A
HIST3H3
HIVEP1
HIVEP2
HIVEP3
HK1
HK2
HK3
HKDC1
HKR1
HLA-A
HLA-B
HLA-C
HLA-DMA
HLA-DMB
HLA-DOA
HLA-DOB
HLA-DPA1
HLA-DPB1
HLA-DQB1
HLA-DQB2
HLA-DRA
HLA-DRB4
HLA-E
HLA-F
HLA-G
HLCS
HLF
HLTF
HM13
HMBOX1
HMBS
HMCN1
HMG20A
HMG20B
HMGA1
HMGA2
HMGB2
HMGB3
HMGB4
HMGCL
HMGCLL1
HMGCR
HMGCS1
HMGCS2
HMGN2
HMGN3
HMGN4
HMHA1
HMHB1
HMMR
HMOX1
HMOX2
HMP19
HMX1
HMX2
HN1
HN1L
HNF4A
HNF4G
HNMT
HOMER1
HOMER2
HOMER3
HOMEZ
HOOK1
HOOK2
HOOK3
HORMAD1
HORMAD2
HOXA1
HOXA10
HOXA11
HOXA13
HOXA2
HOXA3
HOXA4
HOXA5
HOXA6
HOXA7
HOXB1
HOXB13
HOXB2
HOXB3
HOXB4
HOXB5
HOXB6
HOXB7
HOXB8
HOXB9
HOXC10
HOXC11
HOXC12
HOXC13
HOXC4
HOXC5
HOXC6
HOXC8
HOXC9
HOXD1
HOXD10
HOXD11
HOXD12
HOXD13
HOXD4
HOXD8
HOXD9
HP
HP1BP3
HPCA
HPCAL1
HPCAL4
HPD
HPN
HPR
HPRT1
HPS1
HPS3
HPS4
HPS5
HPS6
HPSE
HPSE2
HPX
HR
HRAS
HRASLS
HRASLS2
HRASLS5
HRC
HRG
HRH1
HRH2
HRH3
HRH4
HRK
HRSP12
HS1BP3
HS2ST1
HS3ST1
HS3ST2
HS3ST3A1
HS3ST3B1
HS3ST4
HS3ST5
HS3ST6
HS6ST1
HS6ST2
HSBP1
HSCB
HSD11B1
HSD11B1L
HSD11B2
HSD17B1
HSD17B10
HSD17B11
HSD17B12
HSD17B14
HSD17B2
HSD17B3
HSD17B4
HSD17B6
HSD17B7
HSD17B7P2
HSD17B8
HSD3B1
HSD3B2
HSD3B7
HSDL1
HSDL2
HSF1
HSF2
HSF2BP
HSF4
HSH2D
HSP90AA1
HSP90AB1
HSP90B1
HSPA12B
HSPA14
HSPA1L
HSPA2
HSPA4
HSPA4L
HSPA5
HSPA6
HSPA9
HSPB1
HSPB2
HSPB3
HSPB6
HSPB7
HSPB8
HSPB9
HSPBAP1
HSPBP1
HSPD1
HSPE1
HSPG2
HSPH1
HTATIP2
HTATSF1
HTN1
HTN3
HTR1A
HTR1B
HTR1D
HTR1E
HTR1F
HTR2A
HTR2B
HTR2C
HTR3A
HTR3B
HTR3C
HTR4
HTR5A
HTR6
HTR7
HTRA1
HTRA2
HTRA3
HTRA4
HUNK
HUS1
HUS1B
HUWE1
HVCN1
HYAL1
HYAL2
HYAL3
HYAL4
HYDIN
HYI
HYLS1
HYOU1
HYPK
IAPP
IARS
IARS2
IBSP
IBTK
ICA1
ICA1L
ICAM1
ICAM2
ICAM3
ICAM4
ICAM5
ICK
ICMT
ICOS
ICOSLG
ICT1
ID1
ID2
ID3
ID4
IDE
IDH1
IDH2
IDH3A
IDH3B
IDH3G
IDI1
IDI2
IDS
IDUA
IER2
IER3
IER3IP1
IER5
IER5L
IFI16
IFI27
IFI35
IFI44
IFI44L
IFI6
IFIH1
IFIT1
IFIT2
IFIT3
IFIT5
IFITM1
IFITM2
IFITM3
IFNA1
IFNA10
IFNA14
IFNA16
IFNA17
IFNA2
IFNA21
IFNA4
IFNA5
IFNA7
IFNA8
IFNAR1
IFNAR2
IFNB1
IFNG
IFNGR1
IFNGR2
IFNK
IFNW1
IFRD1
IFRD2
IFT122
IFT140
IFT172
IFT20
IFT52
IFT57
IFT74
IFT80
IFT81
IFT88
IGBP1
IGF1
IGF1R
IGF2BP1
IGF2BP2
IGF2BP3
IGF2R
IGFALS
IGFBP1
IGFBP2
IGFBP3
IGFBP4
IGFBP5
IGFBP6
IGFBP7
IGFBPL1
IGFL1
IGFL2
IGHMBP2
IGJ
IGLL1
IGSF1
IGSF10
IGSF11
IGSF21
IGSF22
IGSF3
IGSF6
IGSF8
IGSF9
IHH
IK
IKBKAP
IKBKB
IKBKE
IKBKG
IKZF1
IKZF2
IKZF3
IKZF4
IKZF5
IL10
IL10RA
IL10RB
IL11
IL11RA
IL12A
IL12B
IL12RB1
IL12RB2
IL13
IL13RA1
IL13RA2
IL15
IL15RA
IL16
IL17A
IL17B
IL17C
IL17D
IL17F
IL17RA
IL17RB
IL17RC
IL17RD
IL17RE
IL18
IL18BP
IL18R1
IL18RAP
IL19
IL1A
IL1B
IL1F10
IL1R1
IL1R2
IL1RAP
IL1RAPL1
IL1RAPL2
IL1RL1
IL1RL2
IL1RN
IL2
IL20
IL20RA
IL20RB
IL21
IL21R
IL22
IL22RA1
IL22RA2
IL23A
IL23R
IL24
IL25
IL26
IL27
IL27RA
IL2RA
IL2RB
IL2RG
IL3
IL31RA
IL32
IL33
IL3RA
IL4
IL4I1
IL4R
IL5
IL5RA
IL6
IL6R
IL6ST
IL7
IL7R
IL9
IL9R
ILDR1
ILF2
ILF3
ILK
ILKAP
ILVBL
IMMP1L
IMMP2L
IMMT
IMP3
IMP4
IMPA1
IMPA2
IMPACT
IMPAD1
IMPDH1
IMPDH2
IMPG1
IMPG2
INA
INADL
INCENP
INE1
ING1
ING2
ING3
ING4
ING5
INHA
INHBA
INHBB
INHBC
INHBE
INMT
INPP1
INPP4A
INPP4B
INPP5A
INPP5B
INPP5D
INPP5E
INPP5F
INPPL1
INS
INSC
INSIG1
INSIG2
INSL3
INSL4
INSL5
INSL6
INSM1
INSM2
INSR
INSRR
INTS10
INTS12
INTS2
INTS3
INTS4
INTS5
INTS6
INTS7
INTS8
INTU
INVS
IPMK
IPO11
IPO13
IPO4
IPO7
IPO8
IPO9
IPP
IPPK
IQCB1
IQCC
IQCD
IQCE
IQCF1
IQCF2
IQCG
IQCH
IQCK
IQGAP1
IQGAP2
IQGAP3
IQSEC1
IQSEC2
IQSEC3
IQUB
IRAK1
IRAK1BP1
IRAK2
IRAK3
IRAK4
IREB2
IRF1
IRF2
IRF2BP1
IRF2BP2
IRF3
IRF4
IRF5
IRF6
IRF7
IRF8
IRGC
IRGQ
IRS1
IRS2
IRS4
IRX1
IRX2
IRX3
IRX4
IRX5
ISCA1
ISCA2
ISCU
ISG15
ISG20
ISG20L2
ISL1
ISL2
ISLR
ISLR2
ISOC1
ISOC2
ISX
ISY1
ISYNA1
ITCH
ITFG1
ITFG2
ITFG3
ITGA1
ITGA10
ITGA11
ITGA2
ITGA2B
ITGA3
ITGA4
ITGA5
ITGA6
ITGA7
ITGA8
ITGA9
ITGAD
ITGAE
ITGAL
ITGAM
ITGAV
ITGAX
ITGB1
ITGB1BP1
ITGB1BP2
ITGB2
ITGB3
ITGB3BP
ITGB4
ITGB5
ITGB7
ITGB8
ITGBL1
ITIH1
ITIH2
ITIH3
ITIH4
ITIH5
ITK
ITLN1
ITM2A
ITM2B
ITM2C
ITPA
ITPK1
ITPKA
ITPKB
ITPKC
ITPR1
ITPR2
ITPR3
ITSN1
ITSN2
IVD
IVL
IVNS1ABP
IWS1
IYD
IZUMO1
JAG1
JAG2
JAGN1
JAK1
JAK2
JAK3
JAKMIP1
JAKMIP2
JAM2
JAM3
JARID2
JAZF1
JDP2
JMJD1C
JMJD4
JMJD6
JMY
JOSD1
JOSD2
JPH1
JPH2
JPH3
JRK
JRKL
JSRP1
JTB
JUN
JUNB
JUND
JUP
KAAG1
KAL1
KALRN
KARS
KATNA1
KATNAL1
KATNAL2
KATNB1
KAZALD1
KBTBD11
KBTBD2
KBTBD3
KBTBD4
KBTBD6
KBTBD7
KBTBD8
KCMF1
KCNA1
KCNA10
KCNA2
KCNA3
KCNA4
KCNA5
KCNA6
KCNA7
KCNAB1
KCNAB2
KCNAB3
KCNB1
KCNB2
KCNC1
KCNC2
KCNC3
KCNC4
KCND1
KCND2
KCND3
KCNE1L
KCNE2
KCNE3
KCNE4
KCNF1
KCNG1
KCNG2
KCNG3
KCNG4
KCNH1
KCNH2
KCNH3
KCNH4
KCNH5
KCNH6
KCNH7
KCNH8
KCNIP1
KCNIP2
KCNIP3
KCNIP4
KCNJ1
KCNJ10
KCNJ11
KCNJ13
KCNJ14
KCNJ15
KCNJ16
KCNJ2
KCNJ3
KCNJ4
KCNJ5
KCNJ6
KCNJ8
KCNJ9
KCNK1
KCNK10
KCNK12
KCNK13
KCNK15
KCNK16
KCNK17
KCNK2
KCNK3
KCNK4
KCNK5
KCNK6
KCNK7
KCNK9
KCNMA1
KCNMB1
KCNMB2
KCNMB3
KCNMB4
KCNN1
KCNN2
KCNN3
KCNN4
KCNQ1
KCNQ1DN
KCNQ2
KCNQ3
KCNQ4
KCNQ5
KCNRG
KCNS1
KCNS2
KCNS3
KCNT1
KCNT2
KCNV1
KCNV2
KCTD1
KCTD10
KCTD11
KCTD12
KCTD13
KCTD15
KCTD16
KCTD17
KCTD18
KCTD2
KCTD20
KCTD21
KCTD3
KCTD4
KCTD5
KCTD6
KCTD9
KDELC1
KDELC2
KDELR1
KDELR2
KDELR3
KDR
KEAP1
KEL
KERA
KHDRBS1
KHDRBS2
KHDRBS3
KHK
KHSRP
KIAA0020
KIAA0040
KIAA0100
KIAA0101
KIAA0125
KIAA0141
KIAA0196
KIAA0232
KIAA0247
KIAA0319
KIAA0319L
KIAA0355
KIAA0391
KIAA0408
KIAA0430
KIAA0513
KIAA0556
KIAA0586
KIAA0753
KIAA0895
KIAA0907
KIAA0922
KIAA1024
KIAA1033
KIAA1143
KIAA1161
KIAA1191
KIAA1217
KIAA1244
KIAA1279
KIAA1324
KIAA1324L
KIAA1328
KIAA1377
KIAA1407
KIAA1429
KIAA1432
KIAA1456
KIAA1467
KIAA1468
KIAA1522
KIAA1524
KIAA1586
KIAA1598
KIAA1683
KIAA1715
KIAA1755
KIAA1804
KIAA1841
KIAA1875
KIAA1919
KIAA1958
KIAA2013
KIAA2018
KIAA2022
KIAA2026
KIDINS220
KIF11
KIF12
KIF13A
KIF13B
KIF14
KIF15
KIF17
KIF18A
KIF19
KIF1A
KIF1B
KIF1C
KIF20A
KIF21A
KIF22
KIF23
KIF25
KIF27
KIF2A
KIF2B
KIF2C
KIF3A
KIF3B
KIF3C
KIF4A
KIF5A
KIF5B
KIF6
KIF7
KIF9
KIFAP3
KIFC1
KIFC2
KIFC3
KIN
KIR2DL1
KIR2DL2
KIR2DL3
KIR2DL4
KIR2DL5A
KIR2DS2
KIR2DS3
KIR2DS4
KIR2DS5
KIR3DL1
KIR3DL3
KIR3DX1
KIRREL
KIRREL2
KIRREL3
KISS1
KISS1R
KIT
KITLG
KL
KLB
KLC2
KLC3
KLC4
KLF1
KLF10
KLF11
KLF12
KLF13
KLF14
KLF15
KLF16
KLF17
KLF2
KLF3
KLF4
KLF5
KLF6
KLF7
KLF8
KLF9
KLHDC1
KLHDC2
KLHDC3
KLHDC4
KLHDC7A
KLHDC7B
KLHDC8A
KLHDC8B
KLHL1
KLHL10
KLHL11
KLHL12
KLHL13
KLHL14
KLHL15
KLHL17
KLHL18
KLHL2
KLHL20
KLHL21
KLHL22
KLHL23
KLHL24
KLHL25
KLHL26
KLHL28
KLHL3
KLHL31
KLHL32
KLHL34
KLHL4
KLHL5
KLHL6
KLHL7
KLHL8
KLHL9
KLK1
KLK10
KLK11
KLK12
KLK13
KLK14
KLK15
KLK2
KLK3
KLK4
KLK5
KLK6
KLK7
KLK8
KLKB1
KLRB1
KLRC3
KLRC4
KLRD1
KLRF1
KLRG1
KMO
KNDC1
KNG1
KNTC1
KPNA1
KPNA2
KPNA3
KPNA4
KPNA5
KPNA6
KPNB1
KPTN
KRAS
KRBA1
KRBA2
KRCC1
KREMEN1
KREMEN2
KRIT1
KRR1
KRT1
KRT10
KRT12
KRT13
KRT14
KRT15
KRT16
KRT18
KRT19
KRT2
KRT20
KRT23
KRT24
KRT25
KRT27
KRT3
KRT31
KRT32
KRT33A
KRT33B
KRT35
KRT36
KRT37
KRT38
KRT4
KRT5
KRT6B
KRT7
KRT71
KRT72
KRT73
KRT74
KRT75
KRT76
KRT77
KRT78
KRT8
KRT80
KRT81
KRT82
KRT83
KRT84
KRT85
KRT9
KRTAP1-1
KRTAP1-5
KRTAP10-11
KRTAP11-1
KRTAP13-1
KRTAP17-1
KRTAP19-1
KRTAP19-3
KRTAP3-1
KRTAP3-3
KRTAP4-12
KRTAP4-2
KRTAP4-4
KRTAP4-5
KRTAP4-7
KRTAP5-2
KRTAP5-9
KRTAP8-1
KRTAP9-3
KRTAP9-4
KRTCAP2
KRTCAP3
KSR1
KSR2
KTN1
KY
KYNU
L1CAM
L1TD1
L2HGDH
L3MBTL2
L3MBTL3
L3MBTL4
LACE1
LACRT
LACTB
LACTB2
LAD1
LAG3
LAGE3
LAIR1
LAIR2
LALBA
LAMA1
LAMA2
LAMA3
LAMA4
LAMA5
LAMB1
LAMB2
LAMB3
LAMB4
LAMC1
LAMC2
LAMC3
LAMP1
LAMP2
LAMP3
LANCL1
LANCL2
LANCL3
LAP3
LAPTM4A
LAPTM4B
LAPTM5
LARGE
LARP1
LARP4
LARP6
LARP7
LARS
LARS2
LAS1L
LASP1
LAT
LAT2
LATS1
LATS2
LAX1
LAYN
LBH
LBP
LBR
LBX1
LCAT
LCE1B
LCE1E
LCE2B
LCE3D
LCK
LCMT1
LCMT2
LCN1
LCN10
LCN12
LCN2
LCN6
LCN8
LCOR
LCORL
LCP1
LCP2
LCT
LCTL
LDB1
LDB2
LDB3
LDHA
LDHAL6A
LDHAL6B
LDHB
LDHC
LDHD
LDLR
LDLRAD3
LDLRAP1
LDOC1
LDOC1L
LECT1
LECT2
LEF1
LEFTY1
LELP1
LEMD1
LEMD2
LEMD3
LENEP
LENG1
LENG8
LENG9
LEO1
LEP
LEPR
LEPRE1
LEPREL1
LEPREL2
LEPROT
LEPROTL1
LETM1
LETM2
LETMD1
LFNG
LGALS1
LGALS12
LGALS13
LGALS14
LGALS2
LGALS3
LGALS3BP
LGALS4
LGALS8
LGALS9
LGI1
LGI2
LGI3
LGI4
LGMN
LGR4
LGR5
LGR6
LHCGR
LHFP
LHFPL1
LHFPL2
LHFPL3
LHFPL4
LHFPL5
LHPP
LHX1
LHX2
LHX3
LHX4
LHX5
LHX6
LHX8
LHX9
LIAS
LIF
LIFR
LIG1
LIG3
LIG4
LILRA1
LILRA2
LILRA3
LILRA4
LILRA5
LILRA6
LILRB1
LILRB2
LILRB3
LILRB4
LILRB5
LIM2
LIMA1
LIMD1
LIMD2
LIME1
LIMK1
LIMK2
LIMS1
LIMS2
LIN28B
LIN52
LIN54
LIN7A
LIN7B
LIN7C
LIN9
LINGO1
LINGO2
LIPA
LIPC
LIPE
LIPF
LIPG
LIPH
LIPI
LIPJ
LIPT1
LITAF
LIX1
LIX1L
LLGL1
LMAN1
LMAN1L
LMAN2
LMAN2L
LMBR1
LMBR1L
LMBRD1
LMBRD2
LMCD1
LMLN
LMNA
LMNB1
LMNB2
LMO1
LMO2
LMO3
LMO4
LMO7
LMOD1
LMOD3
LMTK2
LMX1A
LMX1B
LNPEP
LNX1
LNX2
LOC151121
LOC154872
LOC155060
LOC284837
LOC388882
LOC389199
LOC389834
LOC399900
LOC400891
LOC400965
LOC401052
LOC440570
LOC441178
LOC441179
LOC613266
LOC728392
LOC81691
LOC93622
LOH12CR1
LONP1
LONRF1
LONRF2
LONRF3
LOR
LOX
LOXHD1
LOXL1
LOXL2
LOXL3
LOXL4
LPAL2
LPGAT1
LPHN1
LPHN3
LPIN1
LPIN2
LPIN3
LPL
LPO
LPP
LPPR2
LPPR4
LPXN
LRBA
LRCH1
LRCH2
LRCH3
LRCH4
LRFN2
LRFN3
LRFN4
LRFN5
LRG1
LRGUK
LRIG1
LRIG2
LRIG3
LRMP
LRP1
LRP10
LRP11
LRP12
LRP1B
LRP2
LRP2BP
LRP4
LRP5
LRP5L
LRP6
LRP8
LRPAP1
LRPPRC
LRRC1
LRRC14
LRRC15
LRRC17
LRRC18
LRRC19
LRRC2
LRRC20
LRRC23
LRRC25
LRRC28
LRRC29
LRRC3
LRRC31
LRRC32
LRRC34
LRRC36
LRRC37A3
LRRC39
LRRC3B
LRRC4
LRRC40
LRRC41
LRRC42
LRRC43
LRRC45
LRRC46
LRRC47
LRRC48
LRRC49
LRRC4C
LRRC52
LRRC55
LRRC56
LRRC57
LRRC59
LRRC6
LRRC61
LRRC7
LRRC8A
LRRC8B
LRRC8D
LRRC8E
LRRCC1
LRRFIP1
LRRFIP2
LRRIQ1
LRRK1
LRRN1
LRRN2
LRRN3
LRRTM1
LRRTM2
LRRTM4
LRSAM1
LRTM1
LSAMP
LSG1
LSM1
LSM10
LSM11
LSM12
LSM14A
LSM14B
LSM2
LSM3
LSM4
LSM5
LSM6
LSM7
LSM8
LSP1
LSR
LSS
LST1
LTA
LTB
LTB4R
LTB4R2
LTBP1
LTBP2
LTBP3
LTBP4
LTBR
LTC4S
LTF
LTK
LTV1
LUC7L
LUC7L2
LUM
LUZP1
LUZP2
LUZP4
LXN
LY6D
LY6E
LY6G5C
LY6G6C
LY6G6E
LY6H
LY6K
LY75
LY86
LY9
LY96
LYAR
LYG2
LYL1
LYN
LYNX1
LYPD1
LYPD3
LYPD4
LYPD5
LYPD6
LYPLA1
LYPLA2
LYPLAL1
LYRM1
LYRM2
LYRM4
LYRM5
LYSMD1
LYSMD2
LYSMD4
LYST
LYZ
LYZL1
LYZL4
LYZL6
LZIC
LZTFL1
LZTR1
LZTS1
LZTS2
M6PR
MAB21L2
MACF1
MAD1L1
MAD2L1
MAD2L1BP
MAD2L2
MADCAM1
MADD
MAEL
MAF
MAF1
MAFB
MAFF
MAFG
MAFK
MAG
MAGEA1
MAGEA10
MAGEA11
MAGEA12
MAGEA4
MAGEA6
MAGEA8
MAGEB1
MAGEB18
MAGEB2
MAGEB3
MAGEB4
MAGEB6
MAGEC1
MAGEC2
MAGEC3
MAGED1
MAGED2
MAGEE1
MAGEE2
MAGEF1
MAGEH1
MAGEL2
MAGI1
MAGI2
MAGI3
MAK
MAL
MAL2
MALL
MALT1
MAMDC2
MAMDC4
MAML1
MAML2
MAML3
MAN1A1
MAN1A2
MAN1B1
MAN1C1
MAN2A1
MAN2A2
MAN2B1
MAN2B2
MAN2C1
MANBA
MANBAL
MANEA
MANEAL
MANSC1
MAOA
MAOB
MAP1A
MAP1B
MAP1LC3A
MAP1LC3B
MAP1LC3C
MAP1S
MAP2
MAP2K1
MAP2K2
MAP2K4
MAP2K5
MAP2K6
MAP2K7
MAP3K10
MAP3K11
MAP3K12
MAP3K13
MAP3K14
MAP3K15
MAP3K2
MAP3K3
MAP3K4
MAP3K5
MAP3K6
MAP3K7
MAP3K8
MAP3K9
MAP4
MAP4K1
MAP4K2
MAP4K3
MAP4K4
MAP4K5
MAP6
MAP6D1
MAP7
MAP7D1
MAP7D2
MAP9
MAPK1
MAPK10
MAPK11
MAPK12
MAPK13
MAPK14
MAPK15
MAPK3
MAPK4
MAPK6
MAPK7
MAPK8
MAPK8IP1
MAPK8IP2
MAPK8IP3
MAPK9
MAPKAP1
MAPKAPK2
MAPKAPK3
MAPKAPK5
MAPKBP1
MAPRE1
MAPRE2
MAPRE3
MAPT
MARCKS
MARCKSL1
MARCO
MARK1
MARK2
MARK3
MARK4
MARS2
MARVELD1
MARVELD2
MARVELD3
MAS1
MAS1L
MASP1
MASP2
MAST1
MAST2
MASTL
MAT1A
MAT2A
MAT2B
MATK
MATN1
MATN3
MATN4
MATR3
MAX
MAZ
MB
MBD1
MBD2
MBD3
MBD3L1
MBD4
MBD5
MBD6
MBIP
MBL2
MBNL1
MBNL2
MBNL3
MBP
MBTD1
MBTPS1
MBTPS2
MC1R
MC2R
MC3R
MC4R
MC5R
MCAM
MCAT
MCC
MCCC1
MCCC2
MCEE
MCF2
MCF2L
MCF2L2
MCFD2
MCHR1
MCHR2
MCL1
MCM10
MCM2
MCM3
MCM3AP
MCM4
MCM5
MCM6
MCM7
MCM8
MCOLN1
MCOLN2
MCOLN3
MCPH1
MCRS1
MCTP1
MCTP2
MCTS1
MDC1
MDFI
MDFIC
MDGA1
MDH1
MDH1B
MDH2
MDK
MDM1
MDM2
MDM4
MDN1
ME1
ME2
ME3
MEA1
MECP2
MECR
MED10
MED11
MED12
MED12L
MED19
MED25
MED28
MED31
MED4
MED6
MED8
MED9
MEF2A
MEF2C
MEF2D
MEFV
MEGF10
MEGF11
MEGF8
MEIS1
MEIS2
MEIS3
MELK
MEN1
MEOX1
MEOX2
MEP1A
MEP1B
MEPE
MERTK
MESDC1
MESDC2
MESP1
MEST
MET
METAP1
METAP2
METRN
METRNL
METTL1
METTL2B
METTL3
METTL4
METTL5
METTL6
METTL7A
METTL7B
METTL8
METTL9
MFAP1
MFAP2
MFAP3
MFAP4
MFAP5
MFGE8
MFHAS1
MFI2
MFN1
MFN2
MFNG
MFSD1
MFSD11
MFSD3
MFSD4
MFSD5
MFSD7
MFSD8
MFSD9
MGAM
MGAT1
MGAT2
MGAT3
MGAT4A
MGAT4B
MGAT4C
MGAT5
MGAT5B
MGC39545
MGC40069
MGC45800
MGC50722
MGC70870
MGEA5
MGLL
MGMT
MGP
MGRN1
MGST1
MGST2
MGST3
MIA
MIA2
MIB1
MIB2
MICA
MICAL1
MICAL2
MICALCL
MICALL1
MICALL2
MICB
MID1
MID1IP1
MID2
MIDN
MIER1
MIER2
MIER3
MIF
MIF4GD
MINA
MINK1
MINPP1
MIOX
MIP
MIPEP
MIPOL1
MIS12
MITD1
MITF
MIXL1
MKI67
MKKS
MKL1
MKL2
MKLN1
MKNK1
MKNK2
MKRN1
MKRN2
MKRN3
MKS1
MKX
MLANA
MLC1
MLF1
MLF2
MLH1
MLH3
MLKL
MLLT1
MLLT10
MLLT11
MLLT3
MLLT4
MLLT6
MLN
MLNR
MLPH
MLX
MLXIP
MLXIPL
MLYCD
MMAA
MMAB
MMACHC
MMD
MMD2
MME
MMEL1
MMP1
MMP10
MMP11
MMP12
MMP13
MMP14
MMP15
MMP16
MMP17
MMP19
MMP2
MMP20
MMP21
MMP24
MMP25
MMP26
MMP27
MMP28
MMP3
MMP7
MMP8
MMP9
MMRN1
MMRN2
MN1
MNAT1
MND1
MNDA
MNS1
MNT
MOAP1
MOBP
MOCOS
MOCS1
MOCS2
MOCS3
MOG
MOGAT1
MOGAT2
MOGAT3
MON1A
MON1B
MON2
MORC1
MORC2
MORC3
MORC4
MORF4L1
MORF4L2
MORN1
MORN2
MORN3
MOS
MOSPD1
MOSPD2
MOSPD3
MOV10
MOV10L1
MOXD1
MPDU1
MPDZ
MPG
MPHOSPH10
MPHOSPH6
MPHOSPH9
MPI
MPL
MPND
MPO
MPP1
MPP2
MPP3
MPP4
MPP5
MPP6
MPP7
MPPE1
MPPED1
MPPED2
MPST
MPV17
MPV17L
MPZ
MPZL1
MR1
MRAP
MRAS
MRC1
MRC2
MRE11A
MREG
MRFAP1
MRFAP1L1
MRGPRF
MRGPRX1
MRGPRX2
MRGPRX3
MRGPRX4
MRM1
MRO
MRPL1
MRPL10
MRPL11
MRPL12
MRPL13
MRPL14
MRPL15
MRPL16
MRPL17
MRPL18
MRPL19
MRPL2
MRPL20
MRPL21
MRPL22
MRPL23
MRPL24
MRPL27
MRPL28
MRPL3
MRPL30
MRPL32
MRPL33
MRPL34
MRPL35
MRPL36
MRPL37
MRPL38
MRPL39
MRPL4
MRPL40
MRPL41
MRPL42
MRPL43
MRPL44
MRPL45
MRPL46
MRPL47
MRPL48
MRPL49
MRPL50
MRPL51
MRPL52
MRPL54
MRPL55
MRPL9
MRPS10
MRPS11
MRPS12
MRPS14
MRPS15
MRPS16
MRPS17
MRPS18A
MRPS18B
MRPS18C
MRPS2
MRPS21
MRPS22
MRPS23
MRPS25
MRPS26
MRPS27
MRPS28
MRPS30
MRPS31
MRPS33
MRPS34
MRPS35
MRPS36
MRPS5
MRPS6
MRPS7
MRPS9
MRRF
MRTO4
MRVI1
MS4A1
MS4A12
MS4A2
MS4A3
MS4A4A
MS4A5
MS4A6A
MS4A6E
MS4A7
MSC
MSH2
MSH3
MSH4
MSH6
MSI1
MSI2
MSLN
MSMB
MSN
MSR1
MSRA
MSRB2
MSRB3
MST1
MST1R
MST4
MSTO1
MSX1
MSX2
MT1E
MT1F
MT1G
MT1H
MT1M
MT1X
MT2A
MT3
MT4
MTA1
MTA2
MTA3
MTAP
MTBP
MTCH1
MTCH2
MTCP1
MTDH
MTF1
MTF2
MTFMT
MTFR1
MTG1
MTHFD1
MTHFD1L
MTHFD2
MTHFD2L
MTHFR
MTHFSD
MTIF2
MTIF3
MTL5
MTM1
MTMR1
MTMR10
MTMR11
MTMR12
MTMR14
MTMR2
MTMR3
MTMR4
MTMR6
MTMR7
MTMR9
MTNR1A
MTNR1B
MTO1
MTPN
MTR
MTRF1
MTRF1L
MTRR
MTSS1
MTTP
MTUS1
MTX1
MTX2
MTX3
MUC1
MUC13
MUC15
MUC17
MUC20
MUC4
MUC7
MUM1
MUM1L1
MUS81
MUSK
MUT
MUTYH
MVD
MVK
MVP
MX1
MX2
MXD1
MXD3
MXI1
MXRA5
MXRA7
MYADM
MYB
MYBBP1A
MYBL2
MYBPC1
MYBPC2
MYBPC3
MYBPH
MYC
MYCBP2
MYCBPAP
MYCN
MYCT1
MYD88
MYEF2
MYEOV
MYEOV2
MYF5
MYF6
MYH1
MYH10
MYH11
MYH13
MYH14
MYH2
MYH3
MYH4
MYH6
MYH7
MYH7B
MYH8
MYH9
MYL1
MYL2
MYL3
MYL4
MYL6
MYL6B
MYL7
MYL9
MYLIP
MYLK
MYLK2
MYLPF
MYNN
MYO10
MYO15A
MYO16
MYO18B
MYO1A
MYO1B
MYO1C
MYO1D
MYO1E
MYO1F
MYO1G
MYO3A
MYO3B
MYO5A
MYO5C
MYO6
MYO7A
MYO9A
MYO9B
MYOC
MYOCD
MYOD1
MYOG
MYOM1
MYOM2
MYOM3
MYOT
MYOZ1
MYOZ3
MYPN
MYRIP
MYT1
MYT1L
MZF1
N4BP1
N4BP2
N4BP3
N6AMT1
N6AMT2
NAALAD2
NAALADL1
NAALADL2
NAB1
NAB2
NACA
NADK
NADSYN1
NAGA
NAGK
NAGLU
NAGPA
NAGS
NAIP
NANOG
NANOS1
NANOS2
NANP
NANS
NAP1L1
NAP1L2
NAP1L3
NAP1L4
NAP1L5
NAPA
NAPB
NAPG
NAPSA
NARF
NARFL
NARS
NARS2
NASP
NAT1
NAT10
NAT14
NAT2
NAT6
NAT8B
NAT8L
NAT9
NAV1
NAV2
NAV3
NBEA
NBEAL1
NBL1
NBN
NBPF3
NBPF4
NBR1
NBR2
NCALD
NCAM1
NCAM2
NCAN
NCAPD2
NCAPD3
NCAPG
NCAPH
NCAPH2
NCBP1
NCBP2
NCDN
NCF1
NCF2
NCF4
NCK1
NCKAP1
NCKAP1L
NCKIPSD
NCL
NCLN
NCOA1
NCOA2
NCOA3
NCOA4
NCOA5
NCOA6
NCOA7
NCOR1
NCOR2
NCR1
NCR2
NCR3
NCSTN
NDC80
NDE1
NDEL1
NDFIP1
NDFIP2
NDN
NDNL2
NDOR1
NDP
NDRG1
NDRG2
NDRG3
NDRG4
NDST1
NDST2
NDST3
NDST4
NDUFA1
NDUFA11
NDUFA12
NDUFA13
NDUFA2
NDUFA3
NDUFA4
NDUFA4L2
NDUFA5
NDUFA6
NDUFA7
NDUFA8
NDUFA9
NDUFAB1
NDUFAF1
NDUFB1
NDUFB10
NDUFB11
NDUFB2
NDUFB3
NDUFB5
NDUFB6
NDUFB7
NDUFB8
NDUFB9
NDUFC1
NDUFS1
NDUFS2
NDUFS3
NDUFS4
NDUFS6
NDUFS7
NDUFV1
NDUFV2
NDUFV3
NEB
NEBL
NECAP1
NECAP2
NEDD1
NEDD4
NEDD4L
NEDD8
NEDD9
NEFH
NEFL
NEFM
NEGR1
NEIL2
NEIL3
NEK1
NEK10
NEK11
NEK2
NEK3
NEK4
NEK6
NEK7
NEK8
NEK9
NELL1
NELL2
NENF
NEO1
NES
NET1
NETO1
NETO2
NEU1
NEU2
NEU3
NEU4
NEURL2
NEUROD1
NEUROD2
NEUROD4
NEUROD6
NEUROG1
NEUROG2
NEUROG3
NEXN
NF1
NF2
NFAM1
NFASC
NFAT5
NFATC1
NFATC2
NFATC3
NFATC4
NFE2
NFE2L1
NFE2L2
NFE2L3
NFIA
NFIB
NFIC
NFIL3
NFIX
NFKB1
NFKB2
NFKBIA
NFKBIB
NFKBIE
NFKBIL1
NFKBIZ
NFRKB
NFS1
NFU1
NFX1
NFXL1
NFYA
NFYB
NFYC
NGB
NGEF
NGFR
NGFRAP1
NGLY1
NGRN
NHLH1
NHLH2
NHLRC2
NHP2L1
NHS
NICN1
NID1
NID2
NIF3L1
NIN
NINJ1
NINJ2
NIP7
NIPA1
NIPA2
NIPBL
NIPSNAP1
NIPSNAP3A
NIPSNAP3B
NISCH
NIT1
NIT2
NKAP
NKD1
NKD2
NKG7
NKIRAS1
NKIRAS2
NKPD1
NKRF
NKTR
NKX2-2
NKX2-3
NKX2-5
NKX2-8
NKX3-1
NKX6-1
NKX6-2
NLE1
NLGN1
NLGN2
NLGN3
NLGN4X
NLGN4Y
NLK
NLN
NLRC3
NLRC4
NLRC5
NLRP10
NLRP11
NLRP12
NLRP13
NLRP14
NLRP2
NLRP3
NLRP4
NLRP5
NLRP6
NLRP7
NLRP8
NLRP9
NLRX1
NMB
NMBR
NMD3
NME1
NME3
NME4
NME5
NME6
NME7
NMI
NMNAT1
NMNAT2
NMNAT3
NMRAL1
NMT1
NMT2
NMU
NMUR1
NMUR2
NNAT
NNMT
NNT
NOB1
NOC2L
NOC3L
NOC4L
NOD1
NOD2
NODAL
NOG
NOL10
NOL11
NOL3
NOL4
NOL6
NOL7
NOL8
NOL9
NOLC1
NOM1
NOMO3
NONO
NOS1
NOS1AP
NOS3
NOSIP
NOSTRIN
NOTCH1
NOTCH2
NOTCH2NL
NOTCH3
NOTCH4
NOTUM
NOV
NOVA1
NOVA2
NOX1
NOX3
NOX4
NOX5
NOXA1
NOXO1
NPAS1
NPAS2
NPAS3
NPAS4
NPAT
NPB
NPBWR1
NPBWR2
NPC1
NPC1L1
NPC2
NPDC1
NPEPL1
NPEPPS
NPFF
NPFFR1
NPFFR2
NPHP1
NPHP3
NPHP4
NPHS1
NPHS2
NPL
NPLOC4
NPM2
NPM3
NPNT
NPPA
NPPB
NPPC
NPR1
NPR2
NPR3
NPTN
NPTX1
NPTX2
NPTXR
NPVF
NPY
NPY1R
NPY2R
NPY5R
NQO1
NQO2
NR0B1
NR0B2
NR1D2
NR1H2
NR1H3
NR1H4
NR1I2
NR1I3
NR2C1
NR2C2
NR2E1
NR2E3
NR2F1
NR2F2
NR2F6
NR3C1
NR3C2
NR4A1
NR4A2
NR4A3
NR5A1
NR5A2
NR6A1
NRAP
NRAS
NRBF2
NRBP1
NRCAM
NRD1
NRF1
NRG1
NRG2
NRG3
NRG4
NRGN
NRIP1
NRIP2
NRIP3
NRK
NRL
NRM
NRN1
NRP1
NRP2
NRSN1
NRSN2
NRTN
NRXN1
NRXN2
NRXN3
NSD1
NSDHL
NSF
NSFL1C
NSL1
NSMAF
NSMCE1
NSMCE2
NSMCE4A
NSUN2
NSUN3
NSUN4
NSUN5
NSUN6
NSUN7
NT5C
NT5C1A
NT5C2
NT5DC1
NT5DC2
NT5DC3
NT5E
NT5M
NTAN1
NTF3
NTHL1
NTN1
NTN4
NTNG1
NTNG2
NTRK1
NTRK2
NTRK3
NTS
NTSR1
NTSR2
NUAK1
NUBP1
NUBP2
NUBPL
NUCB1
NUCB2
NUCKS1
NUDC
NUDCD1
NUDCD2
NUDCD3
NUDT1
NUDT10
NUDT11
NUDT12
NUDT13
NUDT14
NUDT15
NUDT16
NUDT16L1
NUDT17
NUDT18
NUDT2
NUDT21
NUDT22
NUDT3
NUDT4
NUDT5
NUDT6
NUDT9
NUF2
NUFIP1
NUFIP2
NUMA1
NUMB
NUMBL
NUP107
NUP133
NUP153
NUP155
NUP160
NUP188
NUP205
NUP210
NUP210L
NUP214
NUP35
NUP37
NUP43
NUP50
NUP54
NUP62
NUP62CL
NUP85
NUP88
NUP93
NUP98
NUPL1
NUPL2
NUPR1
NUSAP1
NVL
NXF1
NXF3
NXF5
NXN
NXPH1
NXPH2
NXPH3
NXPH4
NXT1
NXT2
NYX
OAF
OAS1
OAS2
OAS3
OASL
OAT
OAZ1
OAZ2
OAZ3
OBFC1
OBP2A
OBP2B
OBSCN
OCA2
OCEL1
OCIAD1
OCIAD2
OCLM
OCLN
OCRL
ODAM
ODC1
ODF1
ODF2
ODF2L
ODF3
ODF3L1
ODF4
OFCC1
OFD1
OGDH
OGDHL
OGFOD1
OGFOD2
OGFR
OGFRL1
OGG1
OGN
OGT
OIP5
OIT3
OLAH
OLFM1
OLFM3
OLFM4
OLFML1
OLFML2A
OLFML2B
OLFML3
OLIG1
OLIG2
OLIG3
OLR1
OMA1
OMD
OMP
ONECUT1
ONECUT2
OPA1
OPA3
OPCML
OPHN1
OPLAH
OPN1SW
OPN3
OPN4
OPN5
OPRD1
OPRK1
OPRL1
OPRM1
OPTC
OPTN
OR10A3
OR10A4
OR10A5
OR10C1
OR10H1
OR10H2
OR10H3
OR10J1
OR11A1
OR12D2
OR12D3
OR13C4
OR1A1
OR1A2
OR1C1
OR1D2
OR1D5
OR1E1
OR1F1
OR1G1
OR1I1
OR1J2
OR1J4
OR1Q1
OR2A4
OR2B2
OR2B3
OR2B6
OR2C1
OR2C3
OR2F1
OR2F2
OR2H1
OR2H2
OR2J2
OR2J3
OR2K2
OR2L13
OR2L2
OR2M4
OR2S2
OR2W1
OR3A1
OR3A2
OR3A3
OR4D1
OR4D2
OR51B2
OR51B4
OR51B5
OR51B6
OR51E1
OR51E2
OR51I1
OR51I2
OR51M1
OR52A1
OR52D1
OR5H1
OR5I1
OR5J2
OR5K1
OR5L2
OR5P2
OR5P3
OR5V1
OR6A2
OR6B1
OR7A10
OR7A17
OR7A5
OR7C1
OR7C2
OR7D2
OR8B2
OR8B8
OR8D1
OR8D2
OR8G1
OR8G2
ORAOV1
ORM1
ORMDL1
ORMDL2
ORMDL3
OS9
OSBP
OSBP2
OSBPL10
OSBPL11
OSBPL1A
OSBPL2
OSBPL3
OSBPL5
OSBPL6
OSBPL7
OSBPL8
OSBPL9
OSCAR
OSGEP
OSGEPL1
OSGIN2
OSM
OSMR
OSR1
OSR2
OSTF1
OSTM1
OTC
OTOF
OTOP2
OTOR
OTOS
OTP
OTUB2
OTUD4
OTUD5
OTUD6B
OTUD7A
OTUD7B
OTX1
OTX2
OVGP1
OVOL1
OVOL2
OXA1L
OXCT1
OXCT2
OXER1
OXGR1
OXNAD1
OXR1
OXSM
OXSR1
OXT
OXTR
P2RX1
P2RX2
P2RX3
P2RX4
P2RX5
P2RX7
P2RY1
P2RY10
P2RY12
P2RY13
P2RY14
P2RY2
P2RY4
P2RY6
P2RY8
P4HA1
P4HA3
P4HB
PA2G4
PABPC1
PABPC3
PABPC5
PABPN1
PACRG
PACS1
PACS2
PACSIN1
PACSIN2
PACSIN3
PADI1
PADI2
PADI3
PADI4
PAEP
PAF1
PAFAH1B1
PAFAH1B2
PAFAH1B3
PAFAH2
PAG1
PAGE1
PAGE4
PAGE5
PAICS
PAIP1
PAIP2
PAK1
PAK1IP1
PAK2
PAK3
PAK4
PAK6
PAK7
PALB2
PALLD
PALM
PALM2
PALMD
PAM
PAN3
PANK1
PANK2
PANK3
PANK4
PANX1
PANX2
PANX3
PAOX
PAPD4
PAPD5
PAPLN
PAPOLA
PAPOLB
PAPOLG
PAPPA
PAPPA2
PAPSS1
PAPSS2
PAQR3
PAQR4
PAQR5
PAQR6
PAQR7
PAQR8
PAQR9
PARD3
PARD3B
PARD6A
PARD6B
PARD6G
PARK2
PARK7
PARL
PARN
PARP1
PARP10
PARP12
PARP14
PARP15
PARP16
PARP2
PARP3
PARP4
PARP6
PARP8
PARP9
PARS2
PART1
PARVA
PARVB
PARVG
PASD1
PASK
PATZ1
PAWR
PAX1
PAX2
PAX3
PAX4
PAX5
PAX6
PAX7
PAX8
PAX9
PAXIP1
PBK
PBLD
PBOV1
PBX1
PBX2
PBX3
PBX4
PBXIP1
PC
PCBD1
PCBD2
PCBP1
PCBP2
PCBP3
PCBP4
PCCA
PCCB
PCDH1
PCDH10
PCDH11X
PCDH12
PCDH15
PCDH17
PCDH18
PCDH19
PCDH7
PCDH8
PCDH9
PCDHA10
PCDHA2
PCDHA5
PCDHA9
PCDHAC1
PCDHAC2
PCDHB1
PCDHB11
PCDHB12
PCDHB13
PCDHB14
PCDHB15
PCDHB16
PCDHB2
PCDHB3
PCDHB4
PCDHB5
PCDHB6
PCDHB7
PCDHB8
PCDHB9
PCDHGA1
PCDHGA10
PCDHGA3
PCDHGA4
PCDHGA8
PCDHGA9
PCDHGB5
PCDHGB6
PCDHGB7
PCDHGC3
PCDHGC4
PCDHGC5
PCF11
PCGF1
PCGF2
PCGF3
PCGF5
PCGF6
PCID2
PCK1
PCK2
PCM1
PCMT1
PCMTD1
PCMTD2
PCNA
PCNP
PCNT
PCNX
PCNXL2
PCOLCE
PCOLCE2
PCP2
PCP4
PCSK1
PCSK1N
PCSK2
PCSK4
PCSK5
PCSK6
PCSK7
PCSK9
PCTP
PCYOX1
PCYOX1L
PCYT1A
PCYT1B
PDAP1
PDC
PDCD1
PDCD10
PDCD11
PDCD1LG2
PDCD2
PDCD2L
PDCD4
PDCD5
PDCD6
PDCD6IP
PDCD7
PDCL
PDCL2
PDDC1
PDE10A
PDE11A
PDE1A
PDE1B
PDE1C
PDE2A
PDE3A
PDE3B
PDE4A
PDE4B
PDE4D
PDE4DIP
PDE5A
PDE6A
PDE6B
PDE6C
PDE6D
PDE6G
PDE6H
PDE7A
PDE7B
PDE8A
PDE8B
PDE9A
PDGFB
PDGFC
PDGFD
PDGFRA
PDGFRB
PDGFRL
PDHA1
PDHA2
PDHB
PDHX
PDIA2
PDIA3
PDIA4
PDIA6
PDIK1L
PDILT
PDK1
PDK2
PDK3
PDK4
PDLIM1
PDLIM2
PDLIM3
PDLIM4
PDLIM5
PDLIM7
PDP2
PDPK1
PDPN
PDPR
PDRG1
PDSS1
PDSS2
PDX1
PDXK
PDYN
PDZD11
PDZD2
PDZD3
PDZD4
PDZD7
PDZD8
PDZK1
PDZK1IP1
PDZRN3
PDZRN4
PEA15
PEBP1
PEBP4
PECAM1
PECR
PEF1
PEG3
PELI1
PELI2
PELI3
PELO
PELP1
PEMT
PENK
PEPD
PER2
PER3
PERP
PES1
PEX1
PEX10
PEX11A
PEX11B
PEX11G
PEX12
PEX13
PEX14
PEX16
PEX19
PEX26
PEX3
PEX5
PEX5L
PEX6
PEX7
PF4
PF4V1
PFAS
PFDN1
PFDN2
PFDN4
PFDN5
PFKFB1
PFKFB2
PFKFB3
PFKFB4
PFKL
PFKM
PFKP
PFN1
PFN2
PFN4
PGAM2
PGAM5
PGAP1
PGBD1
PGBD2
PGBD4
PGBD5
PGC
PGD
PGF
PGGT1B
PGK1
PGK2
PGLS
PGLYRP1
PGLYRP2
PGLYRP3
PGLYRP4
PGM1
PGM2
PGM2L1
PGM3
PGM5
PGPEP1
PGR
PGRMC1
PGRMC2
PHACTR1
PHACTR2
PHACTR3
PHACTR4
PHB
PHB2
PHC1
PHC2
PHC3
PHEX
PHF1
PHF10
PHF11
PHF12
PHF13
PHF14
PHF19
PHF2
PHF20
PHF20L1
PHF21A
PHF21B
PHF23
PHF3
PHF5A
PHF6
PHF7
PHGDH
PHIP
PHKA1
PHKA2
PHKB
PHKG1
PHKG2
PHLDA1
PHLDA2
PHLDA3
PHLDB1
PHLDB2
PHLDB3
PHOSPHO1
PHOSPHO2
PHOX2A
PHOX2B
PHPT1
PHTF1
PHTF2
PHYH
PHYHD1
PHYHIP
PHYHIPL
PI15
PI16
PI3
PIAS1
PIAS2
PIAS3
PIAS4
PICALM
PICK1
PID1
PIGA
PIGB
PIGC
PIGF
PIGG
PIGH
PIGK
PIGL
PIGM
PIGN
PIGO
PIGP
PIGQ
PIGR
PIGS
PIGT
PIGU
PIGV
PIGW
PIGX
PIGZ
PIH1D1
PIH1D2
PIK3AP1
PIK3C2A
PIK3C2B
PIK3C2G
PIK3C3
PIK3CA
PIK3CB
PIK3CD
PIK3CG
PIK3R1
PIK3R2
PIK3R3
PIK3R4
PIK3R5
PILRA
PIM1
PIM2
PIM3
PIN1
PIN4
PINK1
PINX1
PIP
PIP5K1A
PIP5K1B
PIP5K1C
PIP5KL1
PIPOX
PIR
PITPNA
PITPNB
PITPNC1
PITPNM1
PITPNM2
PITPNM3
PITRM1
PITX1
PITX2
PITX3
PIWIL1
PIWIL2
PIWIL4
PJA1
PJA2
PKD1L1
PKD1L2
PKD2
PKD2L1
PKD2L2
PKDREJ
PKHD1
PKHD1L1
PKIA
PKIB
PKIG
PKLR
PKMYT1
PKN1
PKN2
PKN3
PKNOX1
PKNOX2
PKP1
PKP2
PKP3
PKP4
PLA1A
PLA2G12A
PLA2G12B
PLA2G1B
PLA2G2A
PLA2G2D
PLA2G2E
PLA2G2F
PLA2G3
PLA2G4A
PLA2G4C
PLA2G4D
PLA2G4F
PLA2G5
PLA2G6
PLA2G7
PLA2R1
PLAA
PLAC1
PLAC4
PLAC8
PLAC8L1
PLAC9
PLAG1
PLAGL1
PLAGL2
PLAT
PLAU
PLAUR
PLB1
PLCB1
PLCB2
PLCB3
PLCB4
PLCD1
PLCD3
PLCD4
PLCE1
PLCG1
PLCG2
PLCH1
PLCL1
PLCL2
PLCXD1
PLCXD2
PLCXD3
PLCZ1
PLD1
PLD2
PLD3
PLD4
PLD5
PLEK
PLEK2
PLEKHA1
PLEKHA3
PLEKHA4
PLEKHA5
PLEKHA6
PLEKHA7
PLEKHA8
PLEKHB1
PLEKHB2
PLEKHF1
PLEKHF2
PLEKHG1
PLEKHG2
PLEKHG3
PLEKHG4
PLEKHG5
PLEKHG6
PLEKHH1
PLEKHH2
PLEKHH3
PLEKHM1
PLEKHN1
PLEKHO1
PLG
PLGLB2
PLK1
PLK2
PLK3
PLK4
PLN
PLOD1
PLOD2
PLOD3
PLP1
PLP2
PLRG1
PLS1
PLS3
PLSCR1
PLSCR2
PLSCR4
PLTP
PLVAP
PLXDC1
PLXDC2
PLXNA1
PLXNA2
PLXNA3
PLXNB1
PLXNB3
PLXNC1
PLXND1
PMAIP1
PMCHL1
PMCHL2
PMF1
PMFBP1
PML
PMM1
PMM2
PMP2
PMP22
PMPCA
PMPCB
PMS1
PMS2L2
PMVK
PNCK
PNKD
PNKP
PNLDC1
PNLIP
PNLIPRP1
PNLIPRP2
PNLIPRP3
PNMA1
PNMA2
PNMA3
PNMA6A
PNMT
PNN
PNO1
PNOC
PNPLA1
PNPLA2
PNPLA3
PNPLA4
PNPLA5
PNPLA6
PNPLA7
PNPLA8
PNPO
PNPT1
PNRC1
PNRC2
PODN
PODNL1
PODXL
PODXL2
POF1B
POFUT1
POFUT2
POGK
POGZ
POLA2
POLB
POLD1
POLD2
POLD3
POLD4
POLDIP2
POLDIP3
POLE
POLE2
POLE3
POLE4
POLG
POLG2
POLH
POLI
POLK
POLL
POLM
POLN
POLQ
POLR1A
POLR1B
POLR1C
POLR1D
POLR1E
POLR2A
POLR2B
POLR2C
POLR2D
POLR2E
POLR2F
POLR2G
POLR2H
POLR2I
POLR2J
POLR2J2
POLR2K
POLR2L
POLR3A
POLR3B
POLR3C
POLR3D
POLR3E
POLR3F
POLR3G
POLR3GL
POLR3H
POLR3K
POLRMT
POMC
POMGNT1
POMP
POMT1
POMT2
POMZP3
PON1
PON2
PON3
POP1
POP4
POP5
POP7
POPDC2
POPDC3
POR
PORCN
POSTN
POT1
POU1F1
POU2F1
POU2F2
POU2F3
POU3F1
POU3F2
POU3F3
POU3F4
POU4F1
POU4F2
POU4F3
POU6F1
POU6F2
PPA1
PPA2
PPAP2A
PPAP2B
PPAP2C
PPAPDC1A
PPAPDC1B
PPAPDC2
PPAPDC3
PPARA
PPARD
PPARG
PPARGC1A
PPARGC1B
PPAT
PPBP
PPCDC
PPCS
PPEF1
PPEF2
PPFIA1
PPFIA2
PPFIA3
PPFIA4
PPFIBP1
PPFIBP2
PPHLN1
PPIA
PPIB
PPIC
PPID
PPIE
PPIF
PPIG
PPIH
PPIL1
PPIL2
PPIL3
PPIL4
PPIL6
PPL
PPM1A
PPM1B
PPM1D
PPM1E
PPM1F
PPM1G
PPM1J
PPM1K
PPM1L
PPM1M
PPME1
PPOX
PPP1CA
PPP1CB
PPP1CC
PPP1R10
PPP1R11
PPP1R12A
PPP1R12B
PPP1R12C
PPP1R13B
PPP1R13L
PPP1R14A
PPP1R14B
PPP1R14C
PPP1R14D
PPP1R15A
PPP1R15B
PPP1R16A
PPP1R16B
PPP1R1B
PPP1R2
PPP1R3A
PPP1R3B
PPP1R3C
PPP1R3D
PPP1R3F
PPP1R7
PPP1R8
PPP1R9B
PPP2CA
PPP2CB
PPP2R1A
PPP2R1B
PPP2R2A
PPP2R2B
PPP2R2C
PPP2R2D
PPP2R3A
PPP2R3C
PPP2R4
PPP2R5A
PPP2R5B
PPP2R5C
PPP2R5D
PPP2R5E
PPP3CA
PPP3CB
PPP3CC
PPP3R1
PPP3R2
PPP4C
PPP4R1
PPP4R1L
PPP4R2
PPP5C
PPP6C
PPRC1
PPT1
PPTC7
PPWD1
PPY
PQBP1
PQLC1
PQLC2
PQLC3
PRAF2
PRAM1
PRAME
PRAP1
PRB1
PRB3
PRB4
PRC1
PRCC
PRCP
PRDM1
PRDM10
PRDM11
PRDM12
PRDM13
PRDM14
PRDM15
PRDM16
PRDM2
PRDM4
PRDM5
PRDM7
PRDM8
PRDM9
PRDX1
PRDX2
PRDX3
PRDX4
PRDX5
PRDX6
PREB
PRELID1
PRELID2
PRELP
PREP
PREPL
PREX1
PRF1
PRG2
PRG3
PRG4
PRICKLE1
PRICKLE2
PRIM1
PRIMA1
PRKAA1
PRKAA2
PRKAB1
PRKAB2
PRKACA
PRKACB
PRKACG
PRKAG1
PRKAG2
PRKAG3
PRKAR1A
PRKAR1B
PRKAR2A
PRKAR2B
PRKCA
PRKCD
PRKCDBP
PRKCE
PRKCG
PRKCH
PRKCI
PRKCQ
PRKCSH
PRKCZ
PRKD1
PRKD2
PRKD3
PRKDC
PRKG1
PRKG2
PRKRA
PRKRIR
PRKX
PRKY
PRL
PRLH
PRLHR
PRLR
PRM1
PRM2
PRM3
PRMT1
PRMT2
PRMT3
PRMT5
PRMT6
PRMT7
PRMT8
PRND
PRNP
PRNT
PROC
PROCA1
PROCR
PRODH2
PROK1
PROK2
PROKR2
PROL1
PROM1
PROM2
PROP1
PROS1
PROSC
PROX1
PROZ
PRPF18
PRPF19
PRPF3
PRPF31
PRPF38A
PRPF38B
PRPF39
PRPF4
PRPF40B
PRPF4B
PRPF6
PRPF8
PRPH
PRPH2
PRPS1
PRPS1L1
PRPS2
PRPSAP1
PRPSAP2
PRR11
PRR13
PRR14
PRR15
PRR16
PRR3
PRR5
PRR7
PRRC1
PRRG1
PRRG2
PRRG3
PRRG4
PRRT2
PRRT3
PRRX1
PRRX2
PRSS12
PRSS16
PRSS2
PRSS21
PRSS22
PRSS23
PRSS27
PRSS3
PRSS33
PRSS35
PRSS36
PRSS8
PRTFDC1
PRTN3
PRUNE
PRUNE2
PRX
PSAP
PSAT1
PSCA
PSD
PSD2
PSD3
PSD4
PSEN1
PSEN2
PSENEN
PSG1
PSG11
PSG2
PSG3
PSG4
PSG5
PSG6
PSG7
PSG9
PSIP1
PSKH1
PSKH2
PSMA1
PSMA2
PSMA3
PSMA4
PSMA5
PSMA7
PSMA8
PSMB1
PSMB10
PSMB2
PSMB3
PSMB4
PSMB5
PSMB6
PSMB7
PSMB8
PSMB9
PSMC1
PSMC2
PSMC3
PSMC3IP
PSMC4
PSMC5
PSMC6
PSMD1
PSMD10
PSMD11
PSMD13
PSMD14
PSMD2
PSMD3
PSMD4
PSMD5
PSMD6
PSMD7
PSMD8
PSMD9
PSME1
PSME3
PSME4
PSMF1
PSORS1C1
PSORS1C2
PSPC1
PSPH
PSPN
PSRC1
PSTPIP1
PSTPIP2
PTAFR
PTBP1
PTBP2
PTCD2
PTCD3
PTCH1
PTCH2
PTCHD1
PTCRA
PTDSS1
PTDSS2
PTEN
PTER
PTGDR
PTGDS
PTGER1
PTGER2
PTGER3
PTGER4
PTGES
PTGES2
PTGES3
PTGFR
PTGFRN
PTGIR
PTGIS
PTGS1
PTGS2
PTH
PTHLH
PTK2
PTK2B
PTK6
PTK7
PTMA
PTMS
PTN
PTOV1
PTP4A1
PTP4A3
PTPDC1
PTPLA
PTPLAD1
PTPLAD2
PTPLB
PTPN1
PTPN11
PTPN12
PTPN13
PTPN14
PTPN18
PTPN2
PTPN20B
PTPN21
PTPN22
PTPN23
PTPN3
PTPN4
PTPN5
PTPN6
PTPN7
PTPN9
PTPRA
PTPRB
PTPRC
PTPRCAP
PTPRD
PTPRE
PTPRF
PTPRG
PTPRH
PTPRJ
PTPRK
PTPRM
PTPRN
PTPRN2
PTPRO
PTPRR
PTPRS
PTPRT
PTPRU
PTPRZ1
PTRF
PTRH1
PTRH2
PTS
PTTG1
PTTG1IP
PTTG2
PTX3
PUM1
PUM2
PURA
PURB
PURG
PUS1
PUS3
PUS7
PUS7L
PUSL1
PVALB
PVR
PVRIG
PVRL1
PVRL2
PVRL3
PVRL4
PWP1
PWP2
PXDNL
PXK
PXMP2
PXMP4
PXN
PXT1
PYCARD
PYCR1
PYCRL
PYDC1
PYGB
PYGL
PYGM
PYGO1
PYGO2
PYHIN1
PYY
PYY2
PZP
QDPR
QKI
QPCT
QPCTL
QPRT
QRICH1
QRICH2
QRSL1
QSER1
QTRT1
QTRTD1
R3HDM1
R3HDM2
R3HDML
RAB10
RAB11A
RAB11B
RAB11FIP1
RAB11FIP2
RAB11FIP3
RAB11FIP4
RAB11FIP5
RAB12
RAB13
RAB14
RAB15
RAB17
RAB18
RAB1A
RAB1B
RAB20
RAB21
RAB22A
RAB23
RAB24
RAB25
RAB26
RAB27A
RAB27B
RAB28
RAB2A
RAB2B
RAB30
RAB31
RAB32
RAB33A
RAB33B
RAB35
RAB36
RAB37
RAB38
RAB39B
RAB3A
RAB3B
RAB3C
RAB3D
RAB3GAP1
RAB3GAP2
RAB3IL1
RAB3IP
RAB40A
RAB40B
RAB40C
RAB42
RAB43
RAB4B
RAB5A
RAB5B
RAB5C
RAB6A
RAB6B
RAB7A
RAB7B
RAB8A
RAB8B
RAB9A
RAB9B
RABAC1
RABEP1
RABEP2
RABEPK
RABGAP1
RABGAP1L
RABGEF1
RABGGTA
RABGGTB
RABIF
RABL3
RAC1
RAC2
RAC3
RACGAP1
RAD1
RAD17
RAD18
RAD21
RAD23A
RAD23B
RAD50
RAD51
RAD51AP1
RAD51C
RAD52
RAD54B
RAD54L
RAD54L2
RAD9A
RAD9B
RAE1
RAET1E
RAF1
RAG1
RAG2
RAI1
RAI14
RAI2
RALA
RALB
RALBP1
RALGDS
RALGPS1
RALGPS2
RALY
RAMP1
RAMP2
RAMP3
RAN
RANBP1
RANBP10
RANBP17
RANBP2
RANBP3
RANBP3L
RANBP6
RANBP9
RANGAP1
RAP1A
RAP1B
RAP1GAP
RAP1GDS1
RAP2A
RAP2B
RAP2C
RAPGEF1
RAPGEF3
RAPGEF4
RAPGEF6
RAPGEFL1
RAPH1
RAPSN
RARA
RARB
RARG
RARRES1
RARRES2
RARRES3
RARS
RARS2
RASA1
RASA2
RASA3
RASAL1
RASAL2
RASD1
RASD2
RASEF
RASGEF1A
RASGEF1B
RASGEF1C
RASGRF1
RASGRF2
RASGRP1
RASGRP2
RASGRP3
RASGRP4
RASIP1
RASL10A
RASL10B
RASL11A
RASL11B
RASL12
RASSF1
RASSF2
RASSF3
RASSF4
RASSF5
RASSF6
RASSF7
RASSF8
RAVER1
RAVER2
RAX
RB1
RB1CC1
RBAK
RBBP4
RBBP5
RBBP6
RBBP7
RBBP8
RBBP9
RBCK1
RBKS
RBL1
RBL2
RBM10
RBM11
RBM12
RBM12B
RBM14
RBM15
RBM15B
RBM17
RBM18
RBM19
RBM22
RBM23
RBM24
RBM25
RBM26
RBM28
RBM3
RBM33
RBM34
RBM38
RBM39
RBM4
RBM41
RBM43
RBM4B
RBM5
RBM6
RBM7
RBM8A
RBMS1
RBMS2
RBMS3
RBMX2
RBMXL1
RBP1
RBP2
RBP3
RBP4
RBP5
RBP7
RBPJ
RBPJL
RBPMS
RBPMS2
RBX1
RC3H1
RC3H2
RCBTB1
RCBTB2
RCC2
RCCD1
RCE1
RCHY1
RCL1
RCN2
RCN3
RCOR1
RCOR2
RCOR3
RCSD1
RCVRN
RD3
RDH10
RDH11
RDH12
RDH13
RDH16
RDH5
RDH8
RDM1
RDX
RECK
RECQL
RECQL4
RECQL5
REEP1
REEP2
REEP3
REEP4
REEP5
REEP6
REG1A
REG1B
REG3A
REG3G
REG4
REL
RELA
RELB
RELN
REM1
REM2
REN
RENBP
REPIN1
REPS1
REPS2
RER1
RERE
RERG
REST
RET
RETN
RETNLB
RETSAT
REV1
REV3L
REXO1
REXO2
REXO4
RFC1
RFC2
RFC3
RFC4
RFC5
RFESD
RFFL
RFK
RFNG
RFPL1
RFPL2
RFPL3
RFT1
RFTN1
RFTN2
RFWD2
RFWD3
RFX1
RFX2
RFX3
RFX4
RFX5
RFXANK
RFXAP
RGAG1
RGAG4
RGL1
RGL2
RGMA
RGMB
RGN
RGR
RGS1
RGS10
RGS11
RGS12
RGS13
RGS14
RGS16
RGS17
RGS18
RGS19
RGS2
RGS20
RGS22
RGS3
RGS4
RGS5
RGS6
RGS7
RGS7BP
RGS8
RGS9
RGS9BP
RGSL1
RHAG
RHBDD1
RHBDD2
RHBDD3
RHBDF1
RHBDF2
RHBDL1
RHBDL2
RHBDL3
RHBG
RHCG
RHD
RHEB
RHEBL1
RHO
RHOA
RHOB
RHOBTB1
RHOBTB2
RHOBTB3
RHOC
RHOF
RHOG
RHOH
RHOJ
RHOQ
RHOT1
RHOT2
RHOU
RHOV
RHPN1
RHPN2
RIBC1
RIBC2
RIC3
RIC8B
RICTOR
RILP
RIMBP2
RIMS1
RIMS2
RIMS3
RIMS4
RIN1
RIN2
RIN3
RING1
RINT1
RIOK1
RIOK2
RIOK3
RIPK1
RIPK2
RIPK3
RIPK4
RIT1
RIT2
RLBP1
RLF
RLN1
RLN2
RLN3
RLTPR
RMI1
RMND1
RMND5A
RMND5B
RNASE1
RNASE11
RNASE2
RNASE3
RNASE4
RNASE6
RNASE7
RNASEH1
RNASEH2A
RNASEH2B
RNASEH2C
RNASEL
RNASET2
RND1
RND2
RND3
RNF10
RNF103
RNF11
RNF111
RNF113A
RNF121
RNF122
RNF123
RNF125
RNF126
RNF128
RNF13
RNF130
RNF133
RNF135
RNF138
RNF139
RNF14
RNF141
RNF146
RNF148
RNF149
RNF150
RNF152
RNF157
RNF165
RNF166
RNF167
RNF168
RNF17
RNF170
RNF175
RNF180
RNF182
RNF183
RNF185
RNF186
RNF2
RNF20
RNF207
RNF208
RNF212
RNF213
RNF214
RNF24
RNF25
RNF26
RNF31
RNF32
RNF34
RNF38
RNF39
RNF4
RNF40
RNF41
RNF43
RNF44
RNF5
RNF6
RNF7
RNF8
RNGTT
RNH1
RNMT
RNMTL1
RNPC3
RNPEP
RNPEPL1
RNPS1
ROBO1
ROBO2
ROBO3
ROBO4
ROCK1
ROCK2
ROGDI
ROM1
ROPN1
ROPN1B
ROPN1L
ROR1
ROR2
RORA
RORB
RORC
ROS1
RP1
RP1L1
RP2
RP9
RPA1
RPA2
RPA3
RPA4
RPAIN
RPAP1
RPE
RPE65
RPGR
RPGRIP1
RPH3A
RPH3AL
RPIA
RPL10A
RPL10L
RPL11
RPL12
RPL14
RPL15
RPL19
RPL22
RPL23A
RPL26L1
RPL27
RPL27A
RPL29
RPL3
RPL30
RPL31
RPL32
RPL34
RPL35A
RPL36
RPL36A
RPL36AL
RPL37
RPL37A
RPL38
RPL39
RPL39L
RPL3L
RPL41
RPL6
RPL7
RPL8
RPL9
RPLP0
RPLP2
RPN1
RPN2
RPP14
RPP25
RPP30
RPP38
RPP40
RPRM
RPRML
RPS10
RPS11
RPS12
RPS14
RPS15
RPS15A
RPS16
RPS17
RPS18
RPS19
RPS19BP1
RPS21
RPS23
RPS24
RPS25
RPS27A
RPS27L
RPS28
RPS29
RPS3
RPS4X
RPS4Y1
RPS5
RPS6
RPS6KA1
RPS6KA2
RPS6KA3
RPS6KA4
RPS6KA5
RPS6KA6
RPS6KB1
RPS6KB2
RPS6KC1
RPS6KL1
RPS7
RPS8
RPS9
RPUSD1
RPUSD2
RPUSD3
RPUSD4
RQCD1
RRAD
RRAGA
RRAGB
RRAGC
RRAGD
RRAS
RRAS2
RRBP1
RREB1
RRH
RRM1
RRM2
RRM2B
RRN3
RRP12
RRP15
RRP9
RRS1
RS1
RSAD1
RSAD2
RSBN1
RSBN1L
RSF1
RSL1D1
RSPO1
RSPO2
RSPO3
RSPO4
RSPRY1
RSRC1
RSRC2
RSU1
RTBDN
RTDR1
RTEL1
RTF1
RTKN
RTN1
RTN2
RTN3
RTN4
RTN4IP1
RTN4R
RTN4RL1
RTN4RL2
RTP1
RTP3
RTP4
RTTN
RUFY1
RUFY2
RUFY3
RUNDC1
RUNX1T1
RUNX2
RUNX3
RUSC1
RUSC2
RUVBL1
RUVBL2
RWDD1
RWDD3
RXFP1
RXFP2
RXFP3
RXRA
RXRB
RXRG
RYBP
RYK
RYR1
RYR2
RYR3
S100A1
S100A10
S100A11
S100A12
S100A13
S100A14
S100A16
S100A2
S100A3
S100A4
S100A5
S100A6
S100A7
S100A7A
S100A8
S100A9
S100B
S100G
S100P
S100PBP
S100Z
SAAL1
SAC3D1
SACM1L
SACS
SAE1
SAFB
SAFB2
SAG
SAGE1
SALL1
SALL2
SALL3
SALL4
SAMD1
SAMD10
SAMD11
SAMD12
SAMD13
SAMD14
SAMD3
SAMD4A
SAMD4B
SAMD8
SAMD9
SAMD9L
SAMHD1
SAMM50
SAMSN1
SAP130
SAP18
SAP30
SAP30BP
SAP30L
SAR1A
SAR1B
SARDH
SARM1
SARS
SARS2
SART1
SART3
SASH1
SASS6
SAT1
SAT2
SATB1
SATB2
SAV1
SBF1
SBF2
SBK1
SBNO1
SBNO2
SBSN
SCAMP1
SCAMP2
SCAMP3
SCAMP4
SCAMP5
SCAND1
SCAP
SCARA3
SCARA5
SCARB1
SCARB2
SCARF1
SCARF2
SCCPDH
SCD
SCD5
SCEL
SCFD1
SCFD2
SCG2
SCG3
SCG5
SCGB1A1
SCGB1D1
SCGB1D2
SCGB2A1
SCGB2A2
SCGB3A1
SCGB3A2
SCGN
SCIN
SCLY
SCMH1
SCML1
SCML2
SCML4
SCN10A
SCN11A
SCN1A
SCN1B
SCN2A
SCN2B
SCN3A
SCN3B
SCN4A
SCN4B
SCN5A
SCN7A
SCN8A
SCN9A
SCNN1A
SCNN1B
SCNN1D
SCNN1G
SCO1
SCO2
SCOC
SCP2
SCPEP1
SCRG1
SCRIB
SCRN1
SCRN2
SCRN3
SCRT1
SCT
SCTR
SCUBE1
SCUBE2
SCUBE3
SCYL1
SCYL2
SCYL3
SDAD1
SDC1
SDC2
SDC3
SDC4
SDCBP
SDCCAG3
SDCCAG8
SDF2
SDF2L1
SDF4
SDHA
SDHB
SDHC
SDHD
SDK1
SDK2
SDPR
SDS
SDSL
SEC11A
SEC11C
SEC13
SEC14L1
SEC14L2
SEC14L3
SEC14L4
SEC22A
SEC22B
SEC22C
SEC23A
SEC23B
SEC23IP
SEC24B
SEC24C
SEC24D
SEC31A
SEC31B
SEC61A1
SEC61A2
SEC61B
SEC61G
SEC63
SECISBP2
SECTM1
SEH1L
SEL1L
SELE
SELENBP1
SELK
SELL
SELM
SELO
SELP
SELPLG
SELT
SEMA3A
SEMA3B
SEMA3C
SEMA3D
SEMA3E
SEMA3F
SEMA3G
SEMA4A
SEMA4B
SEMA4C
SEMA4D
SEMA4F
SEMA4G
SEMA5A
SEMA5B
SEMA6A
SEMA6B
SEMA6C
SEMA6D
SEMA7A
SEMG1
SEMG2
SENP1
SENP2
SENP3
SENP5
SENP6
SENP7
SENP8
SEPHS1
SEPHS2
SEPN1
SEPP1
SEPW1
SERAC1
SERBP1
SERGEF
SERHL2
SERINC1
SERINC2
SERINC3
SERINC5
SERP1
SERPINA1
SERPINA10
SERPINA12
SERPINA3
SERPINA4
SERPINA5
SERPINA6
SERPINA7
SERPINA9
SERPINB1
SERPINB11
SERPINB12
SERPINB13
SERPINB2
SERPINB3
SERPINB4
SERPINB5
SERPINB6
SERPINB7
SERPINB8
SERPINB9
SERPINC1
SERPIND1
SERPINE1
SERPINE2
SERPINF1
SERPINF2
SERPING1
SERPINH1
SERPINI1
SERPINI2
SERTAD1
SERTAD2
SERTAD3
SERTAD4
SESN1
SESN2
SESN3
SESTD1
SET
SETBP1
SETD1A
SETD2
SETD3
SETD4
SETD6
SETD7
SETD8
SETDB1
SETDB2
SETMAR
SETX
SEZ6
SEZ6L
SEZ6L2
SF1
SF3A1
SF3A2
SF3A3
SF3B1
SF3B2
SF3B3
SF3B4
SF3B5
SFI1
SFMBT1
SFMBT2
SFN
SFPQ
SFRP1
SFRP2
SFRP4
SFRP5
SFT2D1
SFT2D2
SFT2D3
SFTPB
SFTPC
SFTPD
SFXN1
SFXN2
SFXN3
SFXN4
SFXN5
SGCA
SGCB
SGCD
SGCE
SGCG
SGCZ
SGIP1
SGK2
SGOL1
SGOL2
SGPL1
SGPP1
SGPP2
SGSH
SGTA
SGTB
SH2B1
SH2B2
SH2B3
SH2D1A
SH2D1B
SH2D2A
SH2D3A
SH2D3C
SH2D4A
SH2D4B
SH3BGR
SH3BGRL
SH3BGRL2
SH3BGRL3
SH3BP1
SH3BP2
SH3BP4
SH3BP5
SH3BP5L
SH3D19
SH3GL1
SH3GL2
SH3GL3
SH3GLB1
SH3GLB2
SH3KBP1
SH3PXD2A
SH3PXD2B
SH3RF1
SH3RF2
SH3TC1
SH3TC2
SH3YL1
SHANK1
SHANK2
SHARPIN
SHB
SHBG
SHC1
SHC3
SHC4
SHCBP1
SHD
SHE
SHF
SHFM1
SHH
SHKBP1
SHMT1
SHMT2
SHOX
SHOX2
SHPRH
SHQ1
SHROOM1
SHROOM2
SHROOM3
SI
SIAE
SIAH1
SIAH2
SIDT1
SIDT2
SIGIRR
SIGLEC1
SIGLEC10
SIGLEC11
SIGLEC5
SIGLEC6
SIGLEC7
SIGLEC8
SIGLEC9
SIL1
SIM1
SIM2
SIN3A
SIN3B
SIPA1
SIPA1L1
SIPA1L2
SIPA1L3
SIRPA
SIRPB1
SIRPD
SIRPG
SIRT1
SIRT2
SIRT3
SIRT4
SIRT5
SIRT6
SIRT7
SIT1
SIVA1
SIX1
SIX2
SIX3
SIX4
SIX5
SIX6
SKAP1
SKAP2
SKI
SKIL
SKIV2L
SKIV2L2
SKP2
SLA
SLA2
SLAIN1
SLAMF1
SLAMF6
SLAMF7
SLAMF8
SLAMF9
SLBP
SLC10A1
SLC10A2
SLC10A3
SLC10A4
SLC10A7
SLC11A1
SLC11A2
SLC12A1
SLC12A2
SLC12A3
SLC12A5
SLC12A6
SLC12A7
SLC12A8
SLC12A9
SLC13A1
SLC13A2
SLC13A3
SLC13A4
SLC13A5
SLC14A1
SLC15A1
SLC15A2
SLC15A3
SLC15A4
SLC16A1
SLC16A10
SLC16A11
SLC16A14
SLC16A2
SLC16A4
SLC16A5
SLC16A6
SLC16A7
SLC16A8
SLC16A9
SLC17A1
SLC17A2
SLC17A3
SLC17A4
SLC17A5
SLC17A6
SLC17A7
SLC17A8
SLC18A1
SLC18A2
SLC19A1
SLC19A2
SLC19A3
SLC1A1
SLC1A2
SLC1A3
SLC1A4
SLC1A5
SLC1A6
SLC1A7
SLC20A1
SLC20A2
SLC22A1
SLC22A11
SLC22A12
SLC22A13
SLC22A14
SLC22A15
SLC22A16
SLC22A17
SLC22A18
SLC22A18AS
SLC22A2
SLC22A3
SLC22A4
SLC22A5
SLC22A6
SLC22A7
SLC22A8
SLC22A9
SLC23A1
SLC23A2
SLC23A3
SLC24A1
SLC24A2
SLC24A3
SLC24A4
SLC25A1
SLC25A10
SLC25A11
SLC25A12
SLC25A13
SLC25A14
SLC25A15
SLC25A16
SLC25A17
SLC25A18
SLC25A19
SLC25A2
SLC25A20
SLC25A21
SLC25A22
SLC25A23
SLC25A24
SLC25A25
SLC25A26
SLC25A27
SLC25A28
SLC25A29
SLC25A3
SLC25A30
SLC25A31
SLC25A32
SLC25A33
SLC25A34
SLC25A35
SLC25A36
SLC25A37
SLC25A38
SLC25A39
SLC25A4
SLC25A40
SLC25A41
SLC25A42
SLC25A43
SLC25A44
SLC25A45
SLC25A46
SLC25A5
SLC25A6
SLC26A1
SLC26A10
SLC26A11
SLC26A2
SLC26A3
SLC26A4
SLC26A6
SLC26A7
SLC26A8
SLC26A9
SLC27A1
SLC27A2
SLC27A3
SLC27A4
SLC27A5
SLC27A6
SLC28A1
SLC28A2
SLC28A3
SLC29A1
SLC29A2
SLC29A3
SLC29A4
SLC2A1
SLC2A10
SLC2A11
SLC2A12
SLC2A13
SLC2A2
SLC2A3
SLC2A4
SLC2A4RG
SLC2A5
SLC2A6
SLC2A8
SLC2A9
SLC30A1
SLC30A10
SLC30A2
SLC30A3
SLC30A4
SLC30A5
SLC30A6
SLC30A7
SLC30A8
SLC30A9
SLC31A1
SLC31A2
SLC32A1
SLC33A1
SLC34A1
SLC34A2
SLC34A3
SLC35A1
SLC35A2
SLC35A3
SLC35A4
SLC35A5
SLC35B1
SLC35B3
SLC35B4
SLC35C1
SLC35C2
SLC35D1
SLC35D2
SLC35D3
SLC35E1
SLC35E3
SLC35F1
SLC35F2
SLC35F3
SLC36A1
SLC36A4
SLC37A1
SLC37A3
SLC37A4
SLC38A1
SLC38A2
SLC38A3
SLC38A4
SLC38A5
SLC38A6
SLC39A1
SLC39A10
SLC39A11
SLC39A12
SLC39A13
SLC39A14
SLC39A2
SLC39A3
SLC39A4
SLC39A5
SLC39A6
SLC39A7
SLC39A8
SLC39A9
SLC3A1
SLC3A2
SLC40A1
SLC41A1
SLC41A2
SLC41A3
SLC43A1
SLC43A2
SLC43A3
SLC44A1
SLC44A2
SLC44A3
SLC44A4
SLC44A5
SLC45A2
SLC45A3
SLC4A1
SLC4A10
SLC4A11
SLC4A1AP
SLC4A2
SLC4A3
SLC4A4
SLC4A5
SLC4A7
SLC4A8
SLC4A9
SLC5A1
SLC5A10
SLC5A11
SLC5A12
SLC5A2
SLC5A3
SLC5A4
SLC5A5
SLC5A6
SLC5A7
SLC5A8
SLC5A9
SLC6A1
SLC6A11
SLC6A12
SLC6A13
SLC6A14
SLC6A15
SLC6A16
SLC6A17
SLC6A18
SLC6A19
SLC6A2
SLC6A20
SLC6A3
SLC6A4
SLC6A5
SLC6A6
SLC6A7
SLC6A8
SLC6A9
SLC7A1
SLC7A10
SLC7A11
SLC7A13
SLC7A14
SLC7A2
SLC7A3
SLC7A4
SLC7A5
SLC7A6
SLC7A6OS
SLC7A7
SLC7A8
SLC7A9
SLC8A1
SLC8A2
SLC8A3
SLC9A1
SLC9A2
SLC9A3
SLC9A3R1
SLC9A3R2
SLC9A5
SLC9A6
SLC9A7
SLC9A8
SLC9A9
SLCO1A2
SLCO1B1
SLCO1B3
SLCO1C1
SLCO2A1
SLCO2B1
SLCO3A1
SLCO4A1
SLCO4C1
SLCO5A1
SLCO6A1
SLFN11
SLFN12
SLFN13
SLFN5
SLFNL1
SLIT1
SLIT2
SLIT3
SLITRK1
SLITRK2
SLITRK3
SLITRK4
SLITRK5
SLITRK6
SLK
SLMAP
SLMO1
SLMO2
SLN
SLPI
SLTM
SLU7
SLURP1
SMA4
SMAD1
SMAD2
SMAD3
SMAD4
SMAD5
SMAD6
SMAD7
SMAD9
SMAP1
SMARCA1
SMARCA2
SMARCA4
SMARCA5
SMARCAD1
SMARCAL1
SMARCB1
SMARCC1
SMARCC2
SMARCD1
SMARCD2
SMARCD3
SMARCE1
SMC1A
SMC1B
SMC2
SMC3
SMC4
SMC5
SMC6
SMCP
SMCR8
SMEK1
SMEK2
SMG5
SMG6
SMG7
SMNDC1
SMO
SMOC1
SMOC2
SMOX
SMPD1
SMPD2
SMPD3
SMPDL3A
SMPDL3B
SMPX
SMR3A
SMR3B
SMTN
SMTNL2
SMU1
SMUG1
SMURF1
SMURF2
SMYD1
SMYD2
SMYD3
SMYD5
SNAI1
SNAI2
SNAI3
SNAP23
SNAP25
SNAP29
SNAP91
SNAPC1
SNAPC2
SNAPC3
SNAPC4
SNAPC5
SNCA
SNCAIP
SNCB
SNCG
SND1
SNF8
SNHG4
SNIP1
SNN
SNPH
SNRK
SNRPA
SNRPA1
SNRPB
SNRPB2
SNRPC
SNRPD1
SNRPD2
SNRPD3
SNRPE
SNRPF
SNRPG
SNRPN
SNTA1
SNTB1
SNTB2
SNTG1
SNTG2
SNUPN
SNW1
SNX1
SNX10
SNX11
SNX12
SNX13
SNX14
SNX15
SNX16
SNX17
SNX19
SNX2
SNX21
SNX22
SNX24
SNX25
SNX27
SNX3
SNX4
SNX5
SNX6
SNX7
SNX8
SNX9
SOAT1
SOAT2
SOCS1
SOCS2
SOCS3
SOCS4
SOCS5
SOCS6
SOCS7
SOD1
SOD2
SOD3
SOHLH1
SOHLH2
SON
SORBS1
SORBS2
SORBS3
SORCS1
SORCS2
SORCS3
SORD
SORL1
SORT1
SOS1
SOS2
SOST
SOSTDC1
SOX1
SOX10
SOX11
SOX12
SOX13
SOX14
SOX15
SOX17
SOX18
SOX2
SOX21
SOX3
SOX30
SOX4
SOX5
SOX6
SOX7
SOX8
SOX9
SP1
SP100
SP110
SP2
SP3
SP4
SP5
SP6
SP7
SP8
SPA17
SPACA1
SPACA3
SPACA4
SPAG1
SPAG16
SPAG17
SPAG4
SPAG5
SPAG6
SPAG7
SPAG8
SPAG9
SPAM1
SPARC
SPARCL1
SPAST
SPATA1
SPATA12
SPATA13
SPATA16
SPATA17
SPATA18
SPATA19
SPATA2
SPATA20
SPATA21
SPATA22
SPATA2L
SPATA3
SPATA4
SPATA5
SPATA5L1
SPATA6
SPATA7
SPATA8
SPATA9
SPATC1
SPATS1
SPATS2
SPC25
SPCS1
SPCS2
SPCS3
SPDEF
SPDYA
SPECC1
SPECC1L
SPEN
SPERT
SPESP1
SPG20
SPG21
SPG7
SPHK1
SPHK2
SPI1
SPIB
SPIC
SPIN1
SPIN2A
SPIN3
SPINK1
SPINK2
SPINK4
SPINK5
SPINK6
SPINK7
SPINT1
SPINT2
SPIRE1
SPIRE2
SPN
SPO11
SPOCD1
SPOCK1
SPOCK2
SPON1
SPOP
SPP1
SPP2
SPPL2A
SPPL2B
SPPL3
SPR
SPRED1
SPRED2
SPRN
SPRR1A
SPRR1B
SPRR2B
SPRR2G
SPRR3
SPRR4
SPRY1
SPRY2
SPRY3
SPRY4
SPRYD3
SPRYD4
SPSB1
SPSB2
SPSB3
SPSB4
SPTA1
SPTAN1
SPTB
SPTBN1
SPTBN2
SPTBN4
SPTBN5
SPTLC1
SPTLC2
SPTY2D1
SPZ1
SQLE
SQRDL
SQSTM1
SRBD1
SRC
SRCAP
SRCRB4D
SRD5A1
SRD5A2
SREBF1
SREBF2
SRF
SRFBP1
SRGAP1
SRGAP2
SRGAP3
SRGN
SRI
SRM
SRMS
SRP19
SRP54
SRP68
SRP72
SRP9
SRPK1
SRPK2
SRPK3
SRPR
SRPRB
SRPX
SRPX2
SRR
SRRM1
SRRM2
SRXN1
SRY
SS18
SS18L1
SS18L2
SSB
SSBP1
SSBP2
SSBP3
SSBP4
SSFA2
SSH1
SSH2
SSH3
SSNA1
SSPN
SSR1
SSR2
SSR3
SSR4
SSRP1
SSSCA1
SST
SSTR1
SSTR2
SSTR3
SSTR4
SSTR5
SSU72
SSX1
SSX2IP
SSX3
ST13
ST14
ST18
ST3GAL1
ST3GAL2
ST3GAL3
ST3GAL4
ST3GAL5
ST3GAL6
ST5
ST6GAL1
ST6GAL2
ST6GALNAC1
ST6GALNAC2
ST6GALNAC3
ST6GALNAC4
ST6GALNAC5
ST6GALNAC6
ST7L
ST8SIA1
ST8SIA2
ST8SIA3
ST8SIA4
ST8SIA5
STAB1
STAB2
STAC
STAC2
STAC3
STAG1
STAG2
STAG3
STAM
STAM2
STAMBP
STAMBPL1
STAP2
STAR
STARD10
STARD13
STARD3
STARD3NL
STARD4
STARD5
STARD6
STARD7
STARD8
STAT1
STAT2
STAT3
STAT4
STAT5A
STAT5B
STAT6
STATH
STAU1
STAU2
STC1
STC2
STEAP1
STEAP2
STEAP3
STEAP4
STGC3
STH
STIL
STIM1
STIM2
STIP1
STK10
STK11
STK11IP
STK16
STK17A
STK17B
STK19
STK24
STK25
STK3
STK31
STK32A
STK32B
STK32C
STK33
STK35
STK36
STK38
STK38L
STK39
STK4
STK40
STMN1
STMN2
STMN3
STMN4
STOM
STOML1
STOML2
STOML3
STON1
STON2
STOX1
STOX2
STRA13
STRA6
STRAP
STRBP
STRN
STRN3
STRN4
STS
STT3A
STT3B
STUB1
STX10
STX11
STX12
STX16
STX17
STX18
STX19
STX1A
STX2
STX3
STX6
STX7
STX8
STXBP1
STXBP2
STXBP3
STXBP4
STXBP5
STXBP6
STYK1
STYXL1
SUB1
SUCLA2
SUCLG1
SUCLG2
SUCNR1
SUDS3
SUFU
SUGT1
SULF1
SULF2
SULT1A1
SULT1A2
SULT1B1
SULT1C2
SULT1E1
SULT2A1
SULT2B1
SULT4A1
SUMF1
SUMF2
SUMO1
SUMO3
SUMO4
SUOX
SUPT16H
SUPT3H
SUPT4H1
SUPT5H
SUPT6H
SUPT7L
SUPV3L1
SURF1
SURF2
SURF4
SURF6
SUSD1
SUSD2
SUSD3
SUSD4
SUV39H1
SUV39H2
SUV420H1
SUV420H2
SUZ12
SV2A
SV2B
SV2C
SVIL
SVOP
SVOPL
SWAP70
SYAP1
SYCE1
SYCP1
SYCP2
SYCP3
SYDE1
SYF2
SYK
SYMPK
SYN1
SYN2
SYN3
SYNCRIP
SYNE1
SYNE2
SYNGAP1
SYNGR1
SYNGR2
SYNGR3
SYNGR4
SYNJ1
SYNJ2
SYNPO
SYNPO2
SYNPO2L
SYNPR
SYP
SYPL1
SYPL2
SYS1
SYT1
SYT11
SYT12
SYT13
SYT14
SYT15
SYT16
SYT17
SYT2
SYT3
SYT4
SYT5
SYT6
SYT7
SYT8
SYT9
SYTL1
SYTL2
SYTL3
SYTL4
SYTL5
T
TAAR1
TAAR2
TAAR5
TAAR8
TAAR9
TAC1
TAC3
TACC1
TACC2
TACC3
TACR1
TACR2
TACR3
TACSTD2
TAF1
TAF10
TAF11
TAF12
TAF13
TAF15
TAF1A
TAF1B
TAF1C
TAF1L
TAF2
TAF4
TAF5
TAF5L
TAF6
TAF6L
TAF7
TAF7L
TAGAP
TAGLN
TAGLN2
TAGLN3
TAL1
TAL2
TALDO1
TANC1
TANK
TAOK1
TAOK2
TAOK3
TAP1
TAP2
TAPBP
TAPBPL
TAPT1
TARBP1
TARBP2
TARDBP
TARP
TARS
TARSL2
TAS1R1
TAS1R2
TAS2R1
TAS2R10
TAS2R13
TAS2R14
TAS2R16
TAS2R3
TAS2R38
TAS2R39
TAS2R4
TAS2R40
TAS2R41
TAS2R45
TAS2R5
TAS2R50
TAS2R7
TAS2R8
TAS2R9
TASP1
TAT
TATDN1
TATDN2
TAX1BP1
TAZ
TBC1D1
TBC1D10A
TBC1D10B
TBC1D10C
TBC1D13
TBC1D14
TBC1D15
TBC1D16
TBC1D17
TBC1D19
TBC1D2
TBC1D20
TBC1D21
TBC1D22A
TBC1D22B
TBC1D23
TBC1D25
TBC1D2B
TBC1D4
TBC1D5
TBC1D7
TBC1D8
TBC1D8B
TBC1D9
TBC1D9B
TBCA
TBCB
TBCC
TBCCD1
TBCD
TBCE
TBCEL
TBK1
TBKBP1
TBL1X
TBL1XR1
TBL1Y
TBL2
TBL3
TBP
TBPL1
TBR1
TBRG1
TBRG4
TBX1
TBX10
TBX15
TBX19
TBX2
TBX21
TBX22
TBX3
TBX4
TBX5
TBX6
TBXA2R
TBXAS1
TCAP
TCEA1
TCEA2
TCEA3
TCEAL1
TCEAL2
TCEAL3
TCEAL4
TCEAL7
TCEAL8
TCEB1
TCEB2
TCEB3
TCEB3B
TCERG1
TCERG1L
TCF12
TCF15
TCF19
TCF20
TCF21
TCF25
TCF3
TCF4
TCF7
TCF7L1
TCF7L2
TCFL5
TCHP
TCIRG1
TCL1A
TCL1B
TCL6
TCN1
TCN2
TCOF1
TCP10
TCP10L
TCP11
TCP11L1
TCP11L2
TCTA
TCTE3
TCTEX1D1
TDG
TDO2
TDP1
TDRD1
TDRD10
TDRD3
TDRD5
TDRD6
TDRD7
TDRD9
TDRKH
TEAD1
TEAD2
TEAD3
TEAD4
TEC
TECTA
TECTB
TEDDM1
TEF
TEK
TEKT1
TEKT2
TEKT3
TEKT5
TELO2
TENC1
TEP1
TEPP
TERF1
TERF2
TERF2IP
TERT
TES
TESC
TESK1
TESK2
TEX10
TEX101
TEX11
TEX12
TEX13A
TEX13B
TEX14
TEX15
TEX2
TEX261
TEX264
TEX9
TF
TFAM
TFAP2A
TFAP2B
TFAP2C
TFAP2D
TFAP2E
TFAP4
TFB1M
TFB2M
TFCP2
TFCP2L1
TFDP1
TFDP2
TFDP3
TFE3
TFEB
TFEC
TFF1
TFF2
TFF3
TFG
TFIP11
TFPI
TFPI2
TFPT
TFR2
TFRC
TG
TGDS
TGFA
TGFB1
TGFB1I1
TGFB2
TGFB3
TGFBI
TGFBR1
TGFBR2
TGFBR3
TGFBRAP1
TGIF1
TGIF2
TGIF2LY
TGM1
TGM2
TGM3
TGM4
TGM5
TGM6
TGM7
TGOLN2
TGS1
TH
THADA
THAP1
THAP10
THAP11
THAP2
THAP3
THAP5
THAP6
THAP7
THAP8
THAP9
THBD
THBS1
THBS2
THBS3
THBS4
THEG
THEM4
THEM5
THNSL1
THOC1
THOC2
THOC5
THOC6
THOC7
THOP1
THPO
THRA
THRAP3
THRB
THRSP
THSD4
THTPA
THUMPD1
THUMPD2
THUMPD3
THY1
THYN1
TIA1
TIAF1
TIAL1
TIAM1
TIAM2
TICAM1
TIE1
TIFA
TIGD1
TIGD2
TIGD3
TIGD4
TIGD5
TIGD6
TIGD7
TIMD4
TIMELESS
TIMM10
TIMM13
TIMM17A
TIMM17B
TIMM22
TIMM23
TIMM44
TIMM50
TIMM8A
TIMM8B
TIMM9
TIMP1
TIMP2
TIMP3
TIMP4
TINAG
TINAGL1
TINF2
TIPARP
TIPIN
TIPRL
TIRAP
TJAP1
TJP1
TJP2
TJP3
TK1
TK2
TKT
TKTL1
TKTL2
TLCD1
TLE1
TLE2
TLE3
TLE4
TLE6
TLK1
TLK2
TLL1
TLL2
TLN1
TLN2
TLR1
TLR10
TLR2
TLR3
TLR4
TLR5
TLR6
TLR7
TLR8
TLR9
TLX1
TLX2
TLX3
TM2D1
TM2D2
TM2D3
TM4SF1
TM4SF18
TM4SF20
TM4SF4
TM4SF5
TM6SF1
TM6SF2
TM7SF2
TM7SF3
TM9SF1
TM9SF2
TM9SF3
TM9SF4
TMBIM4
TMC1
TMC2
TMC4
TMC5
TMC6
TMC7
TMC8
TMCC1
TMCC2
TMCC3
TMCO1
TMCO2
TMCO3
TMCO4
TMED1
TMED10
TMED2
TMED3
TMED4
TMED5
TMED6
TMED8
TMED9
TMEFF2
TMEM100
TMEM101
TMEM102
TMEM104
TMEM105
TMEM106A
TMEM106B
TMEM106C
TMEM107
TMEM108
TMEM109
TMEM11
TMEM110
TMEM115
TMEM116
TMEM117
TMEM119
TMEM121
TMEM123
TMEM125
TMEM126A
TMEM126B
TMEM127
TMEM128
TMEM129
TMEM130
TMEM132D
TMEM132E
TMEM133
TMEM134
TMEM135
TMEM136
TMEM138
TMEM139
TMEM140
TMEM141
TMEM143
TMEM144
TMEM145
TMEM147
TMEM14A
TMEM14B
TMEM14C
TMEM154
TMEM155
TMEM156
TMEM158
TMEM159
TMEM160
TMEM161A
TMEM161B
TMEM163
TMEM165
TMEM168
TMEM169
TMEM17
TMEM171
TMEM173
TMEM174
TMEM175
TMEM176A
TMEM177
TMEM179
TMEM18
TMEM180
TMEM182
TMEM185A
TMEM186
TMEM19
TMEM2
TMEM25
TMEM26
TMEM27
TMEM30A
TMEM30B
TMEM31
TMEM33
TMEM35
TMEM37
TMEM38A
TMEM38B
TMEM39A
TMEM39B
TMEM40
TMEM41A
TMEM41B
TMEM42
TMEM43
TMEM44
TMEM45A
TMEM45B
TMEM47
TMEM5
TMEM50A
TMEM50B
TMEM51
TMEM52
TMEM53
TMEM54
TMEM55A
TMEM55B
TMEM56
TMEM57
TMEM59
TMEM60
TMEM61
TMEM62
TMEM63A
TMEM63B
TMEM63C
TMEM64
TMEM65
TMEM67
TMEM68
TMEM69
TMEM70
TMEM71
TMEM74
TMEM79
TMEM80
TMEM86A
TMEM86B
TMEM87A
TMEM87B
TMEM88
TMEM9
TMEM92
TMEM95
TMEM97
TMEM98
TMEM99
TMEM9B
TMF1
TMIE
TMIGD2
TMLHE
TMOD1
TMOD2
TMOD3
TMPO
TMPRSS11B
TMPRSS11D
TMPRSS11E
TMPRSS12
TMPRSS13
TMPRSS2
TMPRSS3
TMPRSS4
TMPRSS5
TMPRSS6
TMSB10
TMSB4Y
TMTC1
TMTC2
TMTC3
TMTC4
TMUB1
TMUB2
TNC
TNF
TNFAIP1
TNFAIP2
TNFAIP3
TNFAIP6
TNFAIP8
TNFAIP8L1
TNFAIP8L2
TNFAIP8L3
TNFRSF10A
TNFRSF10B
TNFRSF10C
TNFRSF10D
TNFRSF11A
TNFRSF11B
TNFRSF12A
TNFRSF13B
TNFRSF13C
TNFRSF14
TNFRSF17
TNFRSF18
TNFRSF19
TNFRSF1A
TNFRSF1B
TNFRSF21
TNFRSF25
TNFRSF4
TNFRSF8
TNFRSF9
TNFSF10
TNFSF11
TNFSF13
TNFSF13B
TNFSF14
TNFSF15
TNFSF18
TNFSF4
TNFSF8
TNFSF9
TNIK
TNIP1
TNIP2
TNIP3
TNK1
TNK2
TNKS
TNKS1BP1
TNKS2
TNMD
TNN
TNNC1
TNNC2
TNNI1
TNNI2
TNNI3
TNNI3K
TNNT1
TNNT2
TNNT3
TNP1
TNP2
TNPO1
TNPO2
TNPO3
TNR
TNRC6A
TNRC6B
TNRC6C
TNS1
TNS3
TNS4
TNXB
TOB1
TOB2
TOE1
TOLLIP
TOM1
TOM1L1
TOM1L2
TOMM20
TOMM22
TOMM34
TOMM40
TOMM40L
TOMM70A
TOP1
TOP1MT
TOP2A
TOP2B
TOP3A
TOP3B
TOPBP1
TOPORS
TOR1A
TOR1AIP1
TOR1AIP2
TOR1B
TOR2A
TOR3A
TOX
TP53
TP53BP1
TP53BP2
TP53I11
TP53I13
TP53I3
TP53INP1
TP53INP2
TP53RK
TP73
TPBG
TPCN1
TPCN2
TPD52
TPD52L1
TPD52L2
TPD52L3
TPH1
TPH2
TPI1
TPK1
TPM1
TPM2
TPM3
TPM4
TPMT
TPO
TPP1
TPP2
TPPP
TPR
TPRKB
TPSB2
TPSD1
TPSG1
TPST1
TPST2
TPTE
TPX2
TRA2A
TRABD
TRADD
TRAF1
TRAF2
TRAF3
TRAF3IP1
TRAF3IP2
TRAF3IP3
TRAF4
TRAF5
TRAF6
TRAF7
TRAFD1
TRAIP
TRAK1
TRAK2
TRAM1
TRAM1L1
TRAM2
TRAP1
TRAPPC1
TRAPPC2
TRAPPC2L
TRAPPC3
TRAPPC6A
TRAPPC6B
TRAT1
TRDMT1
TRDN
TREH
TREM1
TREM2
TREML1
TREML2
TREML4
TRERF1
TRH
TRHDE
TRHR
TRIAP1
TRIB1
TRIB2
TRIB3
TRIM10
TRIM11
TRIM13
TRIM14
TRIM15
TRIM16
TRIM17
TRIM2
TRIM21
TRIM22
TRIM23
TRIM24
TRIM25
TRIM26
TRIM27
TRIM28
TRIM29
TRIM3
TRIM31
TRIM32
TRIM33
TRIM35
TRIM36
TRIM37
TRIM38
TRIM4
TRIM40
TRIM41
TRIM42
TRIM44
TRIM45
TRIM46
TRIM47
TRIM5
TRIM50
TRIM52
TRIM54
TRIM55
TRIM56
TRIM58
TRIM59
TRIM6
TRIM61
TRIM62
TRIM63
TRIM65
TRIM67
TRIM68
TRIM69
TRIM7
TRIM72
TRIM8
TRIM9
TRIML1
TRIO
TRIOBP
TRIP10
TRIP11
TRIP12
TRIP13
TRIP4
TRIP6
TRIT1
TRMT1
TRMT11
TRMT12
TRMT5
TRMU
TRNT1
TRO
TROAP
TROVE2
TRPA1
TRPC1
TRPC3
TRPC4
TRPC4AP
TRPC5
TRPC6
TRPC7
TRPM1
TRPM2
TRPM3
TRPM4
TRPM5
TRPM6
TRPM7
TRPM8
TRPS1
TRPT1
TRPV2
TRPV3
TRPV4
TRPV5
TRPV6
TRRAP
TRUB1
TRUB2
TSC1
TSC2
TSC22D1
TSC22D2
TSC22D3
TSC22D4
TSEN2
TSEN34
TSEN54
TSFM
TSG101
TSGA10
TSGA10IP
TSGA13
TSHB
TSHR
TSHZ1
TSHZ2
TSHZ3
TSKS
TSKU
TSLP
TSN
TSNARE1
TSNAX
TSNAXIP1
TSPAN1
TSPAN10
TSPAN12
TSPAN13
TSPAN14
TSPAN15
TSPAN16
TSPAN17
TSPAN18
TSPAN2
TSPAN3
TSPAN31
TSPAN32
TSPAN33
TSPAN4
TSPAN5
TSPAN6
TSPAN7
TSPAN8
TSPAN9
TSPO
TSPY1
TSPYL1
TSPYL2
TSPYL4
TSPYL5
TSPYL6
TSR1
TSR2
TSSC1
TSSC4
TSSK1B
TSSK2
TSSK3
TSSK4
TSSK6
TST
TSTA3
TTBK1
TTBK2
TTC1
TTC12
TTC13
TTC14
TTC16
TTC17
TTC18
TTC19
TTC21A
TTC23
TTC25
TTC26
TTC27
TTC29
TTC30A
TTC30B
TTC31
TTC32
TTC33
TTC4
TTC5
TTC6
TTC7A
TTC7B
TTC8
TTC9B
TTC9C
TTF1
TTF2
TTK
TTL
TTLL1
TTLL10
TTLL11
TTLL12
TTLL13
TTLL2
TTLL3
TTLL4
TTLL5
TTLL6
TTLL7
TTLL9
TTN
TTPA
TTR
TTYH1
TTYH2
TTYH3
TUB
TUBA1A
TUBA1B
TUBA1C
TUBA4A
TUBA4B
TUBA8
TUBAL3
TUBB
TUBB1
TUBB2B
TUBB3
TUBB6
TUBD1
TUBE1
TUBG1
TUBG2
TUBGCP2
TUBGCP3
TUBGCP5
TUBGCP6
TUFM
TUFT1
TULP1
TULP2
TULP3
TULP4
TUSC1
TUSC2
TUSC3
TUSC5
TUT1
TWF1
TWF2
TWIST1
TWISTNB
TWSG1
TXK
TXLNA
TXLNB
TXN
TXN2
TXNDC11
TXNDC12
TXNDC2
TXNDC8
TXNDC9
TXNIP
TXNL1
TXNL4A
TXNL4B
TXNRD1
TXNRD2
TYK2
TYMS
TYR
TYRO3
TYROBP
TYRP1
TYSND1
TYW1
TYW3
U2AF1
U2AF1L4
U2AF2
UACA
UAP1
UAP1L1
UBA52
UBAP1
UBAP2
UBAP2L
UBASH3A
UBB
UBE2A
UBE2B
UBE2C
UBE2D1
UBE2D2
UBE2D3
UBE2D4
UBE2E1
UBE2E2
UBE2E3
UBE2F
UBE2G1
UBE2G2
UBE2H
UBE2I
UBE2J1
UBE2J2
UBE2L3
UBE2L6
UBE2M
UBE2N
UBE2NL
UBE2O
UBE2Q1
UBE2Q2
UBE2R2
UBE2T
UBE2U
UBE2V2
UBE2W
UBE2Z
UBE3A
UBE3B
UBE3C
UBE4A
UBE4B
UBFD1
UBIAD1
UBL3
UBL4A
UBL4B
UBL5
UBL7
UBLCP1
UBN1
UBOX5
UBP1
UBQLN1
UBQLN2
UBQLN3
UBQLN4
UBQLNL
UBR1
UBR2
UBTD1
UBTD2
UBTF
UCHL1
UCHL3
UCHL5
UCK1
UCKL1
UCN
UCN2
UCN3
UCP1
UCP2
UCP3
UEVLD
UFC1
UFD1L
UFM1
UGCG
UGDH
UGP2
UGT1A1
UGT1A6
UGT2A3
UGT2B15
UGT2B17
UGT2B28
UGT2B4
UGT3A1
UGT8
UHMK1
UHRF1
UHRF2
UIMC1
ULBP1
ULBP2
ULBP3
ULK1
ULK2
ULK3
UMOD
UMODL1
UMPS
UNC119
UNC13B
UNC13D
UNC45A
UNC45B
UNC50
UNC5A
UNC5B
UNC5C
UNC5CL
UNC5D
UNC93A
UNC93B1
UNG
UPB1
UPF1
UPF2
UPF3A
UPF3B
UPK1A
UPK1B
UPK2
UPK3A
UPK3B
UPP1
UPP2
UPRT
UQCRB
UQCRC1
UQCRC2
UQCRFS1
UQCRQ
URM1
UROC1
UROD
UROS
USF1
USF2
USH1C
USH1G
USH2A
USHBP1
USMG5
USP1
USP10
USP11
USP12
USP13
USP14
USP16
USP18
USP19
USP2
USP20
USP21
USP25
USP26
USP28
USP29
USP3
USP30
USP31
USP32
USP33
USP34
USP36
USP37
USP38
USP39
USP4
USP40
USP44
USP46
USP47
USP48
USP49
USP5
USP51
USP53
USP54
USP7
USP8
USP9X
USP9Y
USPL1
UST
UTF1
UTP11L
UTP14A
UTP15
UTP18
UTP20
UTP6
UTRN
UTS2
UTS2R
UTY
UVRAG
UXS1
UXT
VAC14
VAMP1
VAMP2
VAMP3
VAMP4
VAMP5
VAMP8
VANGL1
VANGL2
VAPA
VAPB
VARS
VARS2
VASH1
VASH2
VASN
VASP
VAT1
VAV1
VAV2
VAV3
VAX2
VBP1
VCAM1
VCAN
VCL
VCP
VCPIP1
VDAC1
VDAC2
VDAC3
VDR
VEGFA
VEGFB
VEGFC
VENTX
VEPH1
VEZF1
VEZT
VGF
VGLL1
VGLL2
VGLL3
VGLL4
VHL
VIL1
VILL
VIM
VIP
VIPR1
VIPR2
VIT
VKORC1
VKORC1L1
VLDLR
VMO1
VN1R1
VN1R2
VN1R4
VN1R5
VNN1
VNN2
VNN3
VPRBP
VPREB1
VPREB3
VPS11
VPS13A
VPS13B
VPS13C
VPS13D
VPS16
VPS18
VPS25
VPS26A
VPS26B
VPS28
VPS29
VPS33A
VPS33B
VPS35
VPS36
VPS37A
VPS37B
VPS37C
VPS39
VPS41
VPS45
VPS4A
VPS4B
VPS52
VPS53
VPS54
VPS72
VPS8
VRK1
VRK2
VRK3
VSIG1
VSIG2
VSIG4
VSNL1
VSTM1
VSX1
VTCN1
VTI1A
VTI1B
VWC2
VWCE
VWF
WAC
WAPAL
WARS
WAS
WASF1
WASF2
WASF3
WASL
WBP11
WBP2
WBP2NL
WBP4
WBP5
WBSCR16
WBSCR17
WBSCR22
WBSCR27
WBSCR28
WDFY1
WDFY2
WDFY3
WDHD1
WDR1
WDR12
WDR13
WDR16
WDR17
WDR18
WDR19
WDR20
WDR24
WDR25
WDR26
WDR27
WDR3
WDR31
WDR34
WDR35
WDR36
WDR37
WDR4
WDR41
WDR44
WDR45
WDR46
WDR47
WDR48
WDR49
WDR5
WDR52
WDR53
WDR54
WDR55
WDR59
WDR5B
WDR6
WDR60
WDR61
WDR62
WDR63
WDR64
WDR65
WDR66
WDR7
WDR70
WDR72
WDR73
WDR74
WDR75
WDR76
WDR77
WDR78
WDR81
WDR86
WDR89
WDR90
WDSUB1
WDTC1
WEE1
WFDC1
WFDC10A
WFDC10B
WFDC11
WFDC12
WFDC13
WFDC2
WFDC3
WFDC5
WFDC6
WFDC8
WFDC9
WFIKKN1
WFIKKN2
WFS1
WHSC1
WHSC1L1
WIBG
WIF1
WIPF1
WIPF2
WIPI1
WIPI2
WISP1
WISP2
WISP3
WNK1
WNK2
WNK3
WNK4
WNT1
WNT10A
WNT10B
WNT11
WNT16
WNT2
WNT2B
WNT4
WNT5A
WNT5B
WNT6
WNT7A
WNT7B
WNT8A
WNT8B
WNT9A
WNT9B
WRB
WRN
WRNIP1
WSB1
WSB2
WT1
WTAP
WWC1
WWC2
WWC3
WWOX
WWP1
WWP2
WWTR1
XAB2
XAF1
XAGE2
XAGE3
XBP1
XCL1
XCR1
XDH
XG
XK
XKR4
XKR6
XKR7
XKR8
XKRX
XPA
XPC
XPNPEP1
XPNPEP2
XPNPEP3
XPO1
XPO4
XPO5
XPO6
XPO7
XPR1
XRCC1
XRCC2
XRCC3
XRCC4
XRCC5
XRCC6
XRCC6BP1
XRN1
XRN2
XYLB
XYLT1
XYLT2
YAF2
YAP1
YARS
YARS2
YBX2
YEATS2
YEATS4
YES1
YIF1A
YIF1B
YIPF1
YIPF2
YIPF3
YIPF4
YIPF5
YIPF6
YKT6
YME1L1
YOD1
YPEL1
YPEL2
YPEL3
YPEL4
YPEL5
YRDC
YTHDC1
YTHDC2
YTHDF1
YTHDF2
YTHDF3
YWHAB
YWHAE
YWHAG
YWHAH
YWHAQ
YWHAZ
YY1
YY1AP1
ZADH2
ZAK
ZAN
ZAP70
ZAR1
ZBED1
ZBED2
ZBED3
ZBED4
ZBED5
ZBP1
ZBTB1
ZBTB10
ZBTB11
ZBTB12
ZBTB16
ZBTB17
ZBTB2
ZBTB20
ZBTB22
ZBTB24
ZBTB25
ZBTB26
ZBTB3
ZBTB32
ZBTB33
ZBTB37
ZBTB39
ZBTB4
ZBTB40
ZBTB41
ZBTB43
ZBTB45
ZBTB46
ZBTB47
ZBTB48
ZBTB5
ZBTB6
ZBTB7A
ZBTB7B
ZBTB8OS
ZBTB9
ZC3H10
ZC3H12B
ZC3H13
ZC3H14
ZC3H3
ZC3H6
ZC3H7A
ZC3H7B
ZC3H8
ZC3HAV1
ZC3HAV1L
ZC3HC1
ZCCHC10
ZCCHC11
ZCCHC12
ZCCHC13
ZCCHC14
ZCCHC17
ZCCHC2
ZCCHC3
ZCCHC5
ZCCHC6
ZCCHC7
ZCCHC8
ZCCHC9
ZCRB1
ZCWPW1
ZDHHC1
ZDHHC11
ZDHHC12
ZDHHC13
ZDHHC14
ZDHHC15
ZDHHC16
ZDHHC17
ZDHHC18
ZDHHC19
ZDHHC2
ZDHHC20
ZDHHC21
ZDHHC22
ZDHHC23
ZDHHC24
ZDHHC3
ZDHHC4
ZDHHC5
ZDHHC6
ZDHHC7
ZDHHC8
ZDHHC9
ZEB2
ZER1
ZFAND1
ZFAND2A
ZFAND2B
ZFAND3
ZFAND5
ZFAND6
ZFHX2
ZFHX4
ZFP1
ZFP14
ZFP2
ZFP28
ZFP3
ZFP30
ZFP36
ZFP36L1
ZFP37
ZFP41
ZFP42
ZFP64
ZFP90
ZFP91
ZFPL1
ZFPM1
ZFPM2
ZFR
ZFX
ZFY
ZFYVE1
ZFYVE16
ZFYVE19
ZFYVE20
ZFYVE21
ZFYVE26
ZFYVE27
ZFYVE28
ZFYVE9
ZG16
ZGPAT
ZHX1
ZHX2
ZHX3
ZIC1
ZIC2
ZIC3
ZIC4
ZIC5
ZIK1
ZIM3
ZKSCAN1
ZKSCAN2
ZKSCAN3
ZKSCAN4
ZKSCAN5
ZMAT1
ZMAT2
ZMAT3
ZMAT4
ZMAT5
ZMIZ1
ZMIZ2
ZMPSTE24
ZMYM1
ZMYM2
ZMYM3
ZMYM4
ZMYM5
ZMYM6
ZMYND10
ZMYND11
ZMYND12
ZMYND15
ZMYND19
ZMYND8
ZNF10
ZNF100
ZNF101
ZNF114
ZNF117
ZNF12
ZNF121
ZNF124
ZNF132
ZNF133
ZNF134
ZNF135
ZNF136
ZNF138
ZNF14
ZNF140
ZNF141
ZNF142
ZNF143
ZNF146
ZNF148
ZNF154
ZNF155
ZNF157
ZNF16
ZNF160
ZNF165
ZNF169
ZNF17
ZNF174
ZNF175
ZNF18
ZNF180
ZNF182
ZNF184
ZNF185
ZNF189
ZNF19
ZNF195
ZNF197
ZNF2
ZNF200
ZNF202
ZNF205
ZNF207
ZNF208
ZNF211
ZNF212
ZNF213
ZNF214
ZNF215
ZNF217
ZNF219
ZNF22
ZNF221
ZNF222
ZNF223
ZNF224
ZNF225
ZNF226
ZNF227
ZNF229
ZNF23
ZNF230
ZNF232
ZNF233
ZNF234
ZNF235
ZNF236
ZNF239
ZNF24
ZNF248
ZNF25
ZNF250
ZNF253
ZNF254
ZNF256
ZNF257
ZNF26
ZNF260
ZNF264
ZNF266
ZNF267
ZNF268
ZNF271
ZNF273
ZNF274
ZNF276
ZNF28
ZNF281
ZNF282
ZNF286A
ZNF287
ZNF3
ZNF30
ZNF300
ZNF302
ZNF304
ZNF311
ZNF317
ZNF318
ZNF319
ZNF32
ZNF320
ZNF324
ZNF324B
ZNF326
ZNF329
ZNF330
ZNF331
ZNF333
ZNF334
ZNF335
ZNF337
ZNF33A
ZNF33B
ZNF34
ZNF341
ZNF343
ZNF345
ZNF346
ZNF347
ZNF35
ZNF350
ZNF354A
ZNF354B
ZNF354C
ZNF358
ZNF365
ZNF366
ZNF367
ZNF382
ZNF383
ZNF384
ZNF394
ZNF395
ZNF396
ZNF397
ZNF398
ZNF404
ZNF407
ZNF408
ZNF41
ZNF414
ZNF415
ZNF416
ZNF417
ZNF418
ZNF419
ZNF420
ZNF423
ZNF425
ZNF426
ZNF428
ZNF429
ZNF43
ZNF430
ZNF431
ZNF432
ZNF436
ZNF438
ZNF439
ZNF44
ZNF440
ZNF441
ZNF442
ZNF443
ZNF444
ZNF445
ZNF446
ZNF449
ZNF45
ZNF451
ZNF460
ZNF462
ZNF467
ZNF468
ZNF470
ZNF471
ZNF473
ZNF474
ZNF480
ZNF483
ZNF484
ZNF485
ZNF488
ZNF490
ZNF491
ZNF493
ZNF496
ZNF497
ZNF500
ZNF501
ZNF502
ZNF503
ZNF507
ZNF510
ZNF511
ZNF512
ZNF513
ZNF514
ZNF517
ZNF519
ZNF521
ZNF524
ZNF526
ZNF528
ZNF529
ZNF530
ZNF532
ZNF536
ZNF540
ZNF541
ZNF543
ZNF544
ZNF546
ZNF547
ZNF548
ZNF549
ZNF550
ZNF551
ZNF552
ZNF554
ZNF555
ZNF556
ZNF557
ZNF558
ZNF559
ZNF560
ZNF562
ZNF563
ZNF564
ZNF565
ZNF566
ZNF567
ZNF568
ZNF569
ZNF57
ZNF570
ZNF571
ZNF572
ZNF573
ZNF574
ZNF575
ZNF576
ZNF577
ZNF578
ZNF579
ZNF580
ZNF581
ZNF582
ZNF583
ZNF584
ZNF585A
ZNF585B
ZNF586
ZNF587
ZNF589
ZNF592
ZNF593
ZNF595
ZNF596
ZNF597
ZNF598
ZNF599
ZNF600
ZNF605
ZNF606
ZNF607
ZNF608
ZNF609
ZNF610
ZNF611
ZNF613
ZNF614
ZNF615
ZNF616
ZNF618
ZNF619
ZNF620
ZNF621
ZNF622
ZNF623
ZNF624
ZNF625
ZNF626
ZNF627
ZNF628
ZNF638
ZNF639
ZNF641
ZNF644
ZNF645
ZNF646
ZNF649
ZNF652
ZNF653
ZNF654
ZNF655
ZNF658
ZNF660
ZNF662
ZNF664
ZNF665
ZNF667
ZNF668
ZNF669
ZNF670
ZNF671
ZNF672
ZNF675
ZNF677
ZNF678
ZNF680
ZNF681
ZNF682
ZNF683
ZNF684
ZNF687
ZNF688
ZNF689
ZNF691
ZNF692
ZNF696
ZNF7
ZNF70
ZNF700
ZNF701
ZNF703
ZNF704
ZNF706
ZNF708
ZNF709
ZNF71
ZNF710
ZNF711
ZNF713
ZNF721
ZNF74
ZNF740
ZNF746
ZNF747
ZNF749
ZNF750
ZNF75A
ZNF76
ZNF763
ZNF764
ZNF766
ZNF77
ZNF770
ZNF771
ZNF775
ZNF776
ZNF777
ZNF780A
ZNF780B
ZNF781
ZNF782
ZNF784
ZNF785
ZNF786
ZNF787
ZNF789
ZNF79
ZNF791
ZNF792
ZNF793
ZNF8
ZNF80
ZNF800
ZNF804A
ZNF804B
ZNF805
ZNF81
ZNF813
ZNF83
ZNF84
ZNF85
ZNF91
ZNF92
ZNF93
ZNFX1
ZNHIT1
ZNHIT2
ZNHIT3
ZNRD1
ZNRF1
ZNRF2
ZNRF4
ZP1
ZP2
ZP4
ZPBP
ZPBP2
ZPLD1
ZRANB1
ZRANB2
ZRANB3
ZRSR2
ZSCAN1
ZSCAN10
ZSCAN12
ZSCAN16
ZSCAN18
ZSCAN2
ZSCAN20
ZSCAN21
ZSCAN22
ZSCAN29
ZSCAN4
ZSWIM1
ZSWIM2
ZSWIM3
ZSWIM4
ZW10
ZWILCH
ZWINT
ZXDA
ZXDB
ZXDC
ZYG11A
ZYG11B
ZYX
ZZEF1
ZZZ3
