# Supplementary material for: The accelerated aging model reveals critical mechanisms of late-onset Parkinson’s disease
Source: BioData Min. 2020 Jun 10;13:4. doi: 10.1186/s13040-020-00215-w (PMC7288517; doi:10.1186/s13040-020-00215-w)
Supplement: Supplementary file 3 — Additional file 3 : Text S2. The detailed datasets in this work. [file 13040_2020_215_MOESM3_ESM.txt]

GSM	GSE	GPL	phenotype	age	dataset
208622	8397	96	control	77	test data
208623	8397	96	control	81	test data
208624	8397	96	control	57	training data
208625	8397	96	PD	87	test data
208626	8397	96	PD	68	training data
208627	8397	96	PD	76	test data
208628	8397	96	PD	84	training data
208629	8397	96	PD	76	training data
208630	8397	96	control	71	training data
208631	8397	96	control	77	test data
208632	8397	96	control	77	training data
208633	8397	96	control	46	test data
208634	8397	96	control	57	test data
208635	8397	96	control	80	test data
208636	8397	96	PD	87	training data
208637	8397	96	PD	83	test data
208638	8397	96	PD	68	training data
208639	8397	96	PD	78	training data
208640	8397	96	PD	86	training data
208641	8397	96	PD	81	training data
208642	8397	96	PD	85	test data
208643	8397	96	PD	82	test data
208644	8397	96	PD	76	training data
208645	8397	96	control	76	test data
208646	8397	96	control	71	training data
208647	8397	96	control	77	test data
208648	8397	96	control	81	test data
208649	8397	96	control	77	training data
208650	8397	96	control	46	test data
208651	8397	96	control	57	test data
208652	8397	96	control	80	training data
208653	8397	96	PD	87	training data
208654	8397	96	PD	83	training data
208655	8397	96	PD	68	test data
208656	8397	96	PD	78	training data
208657	8397	96	PD	86	training data
208658	8397	96	PD	81	training data
208659	8397	96	PD	85	test data
208660	8397	96	PD	75	test data
208661	8397	96	PD	75	training data
208662	8397	96	PD	76	training data
208663	8397	96	PD	82	training data
208664	8397	96	PD	76	training data
208665	8397	96	PD	89	test data
208666	8397	96	PD	84	training data
208667	8397	96	PD	76	test data
208668	8397	96	control	76	training data
208669	8397	97	control	77	training data
208670	8397	97	control	81	training data
208671	8397	97	control	57	training data
208672	8397	97	PD	87	test data
208673	8397	97	PD	68	training data
208674	8397	97	PD	76	training data
208675	8397	97	PD	84	training data
208676	8397	97	PD	76	training data
208677	8397	97	control	71	training data
208678	8397	97	control	77	training data
208679	8397	97	control	77	training data
208680	8397	97	control	46	training data
208681	8397	97	control	57	training data
208682	8397	97	control	80	training data
208683	8397	97	PD	87	training data
208684	8397	97	PD	83	training data
208685	8397	97	PD	68	training data
208686	8397	97	PD	78	training data
208687	8397	97	PD	86	training data
208688	8397	97	PD	81	test data
208689	8397	97	PD	85	test data
208690	8397	97	PD	82	training data
208691	8397	97	PD	76	training data
208692	8397	97	control	76	test data
208693	8397	97	control	71	training data
208694	8397	97	control	77	training data
208695	8397	97	control	81	training data
208696	8397	97	control	77	training data
208697	8397	97	control	46	test data
208698	8397	97	control	57	training data
208699	8397	97	control	80	training data
208700	8397	97	PD	87	training data
208701	8397	97	PD	83	training data
208702	8397	97	PD	68	training data
208703	8397	97	PD	78	training data
208704	8397	97	PD	86	training data
208705	8397	97	PD	81	test data
208706	8397	97	PD	85	test data
208707	8397	97	PD	75	test data
208708	8397	97	PD	75	training data
208709	8397	97	PD	76	training data
208710	8397	97	PD	82	test data
208711	8397	97	PD	76	test data
208712	8397	97	PD	89	test data
208713	8397	97	PD	84	training data
208714	8397	97	PD	76	test data
208715	8397	97	control	76	test data
506037	20295	96	control	57	training data
506039	20295	96	PD	73	test data
506040	20295	96	PD	80	training data
506041	20295	96	PD	78	test data
506042	20295	96	PD	84	training data
506043	20295	96	PD	70	training data
506044	20295	96	PD	82	test data
506045	20295	96	PD	70	test data
506046	20295	96	PD	80	training data
506047	20295	96	control	94	training data
506048	20295	96	PD	70	training data
506050	20295	96	control	79	training data
506051	20295	96	control	67	test data
506052	20295	96	control	54	training data
506053	20295	96	control	73	training data
506054	20295	96	control	82	training data
506055	20295	96	control	72	training data
506056	20295	96	control	73	training data
506057	20295	96	control	60	training data
506059	20295	96	PD	75	training data
506060	20295	96	control	74	test data
506061	20295	96	control	72	test data
506062	20295	96	PD	79	training data
506063	20295	96	PD	67	training data
506064	20295	96	control	75	test data
506065	20295	96	control	81	training data
506066	20295	96	PD	81	training data
506067	20295	96	control	55	training data
506068	20295	96	PD	89	training data
508594	20295	96	control	57	test data
508608	20295	96	PD	73	training data
508609	20295	96	PD	80	training data
508610	20295	96	PD	78	test data
508611	20295	96	PD	84	training data
508627	20295	96	PD	70	test data
508628	20295	96	PD	82	test data
508629	20295	96	PD	70	training data
508661	20295	96	PD	80	training data
508683	20295	96	control	94	training data
508684	20295	96	PD	70	training data
508686	20295	96	control	79	training data
508687	20295	96	control	67	training data
508688	20295	96	control	54	training data
508689	20295	96	control	73	test data
508690	20295	96	control	82	training data
508691	20295	96	control	72	test data
508692	20295	96	control	73	test data
508693	20295	96	control	60	training data
508695	20295	96	PD	75	test data
508696	20295	96	control	74	test data
508697	20295	96	PD	73	training data
508699	20295	96	control	72	training data
508700	20295	96	PD	79	test data
508701	20295	96	PD	67	test data
508702	20295	96	control	75	training data
508703	20295	96	control	81	training data
508704	20295	96	PD	81	test data
508705	20295	96	control	55	training data
508706	20295	96	PD	89	training data
508708	20295	96	control	57	training data
508710	20295	96	PD	73	training data
508711	20295	96	PD	80	test data
508712	20295	96	PD	84	training data
508713	20295	96	PD	70	training data
508714	20295	96	PD	82	training data
508715	20295	96	PD	70	test data
508716	20295	96	PD	80	test data
508717	20295	96	control	94	training data
508718	20295	96	PD	70	training data
508720	20295	96	control	79	test data
508721	20295	96	control	67	test data
508722	20295	96	control	54	training data
508723	20295	96	control	73	test data
508724	20295	96	control	82	training data
508725	20295	96	control	72	training data
508726	20295	96	control	73	test data
508728	20295	96	PD	75	training data
508729	20295	96	control	74	training data
508730	20295	96	control	72	training data
508731	20295	96	PD	79	test data
508732	20295	96	PD	67	training data
508733	20295	96	control	75	training data
508734	20295	96	control	81	training data
508735	20295	96	control	55	test data
521253	20295	96	control	59	training data
606619	28894	6104	control	85	training data
606620	28894	6104	control	86	training data
606621	28894	6104	control	81	training data
606622	28894	6104	control	83	test data
606623	28894	6104	control	79	training data
606624	28894	6104	control	63	training data
606625	28894	6104	control	57	training data
606626	28894	6104	control	78	training data
715952	28894	6104	control	71	training data
715953	28894	6104	control	68	training data
715954	28894	6104	control	91	training data
715955	28894	6104	control	84	training data
715956	28894	6104	control	73	training data
715957	28894	6104	control	93	test data
715958	28894	6104	control	85	training data
715959	28894	6104	PD	62	training data
715960	28894	6104	PD	87	test data
715961	28894	6104	PD	81	training data
715962	28894	6104	PD	77	test data
715963	28894	6104	PD	70	training data
715964	28894	6104	PD	73	training data
715965	28894	6104	PD	77	training data
715966	28894	6104	PD	75	training data
715967	28894	6104	PD	69	training data
715968	28894	6104	PD	72	training data
715969	28894	6104	PD	74	test data
715970	28894	6104	control	86	test data
715971	28894	6104	control	81	test data
715972	28894	6104	control	83	test data
715973	28894	6104	control	79	training data
715974	28894	6104	control	63	training data
715975	28894	6104	control	57	test data
715976	28894	6104	control	78	training data
715977	28894	6104	control	68	test data
715978	28894	6104	control	91	training data
715979	28894	6104	control	84	test data
715980	28894	6104	control	95	training data
715981	28894	6104	control	73	training data
715982	28894	6104	control	93	test data
715983	28894	6104	control	88	training data
715984	28894	6104	PD	62	training data
715985	28894	6104	PD	87	training data
715986	28894	6104	PD	81	training data
715987	28894	6104	PD	77	test data
715988	28894	6104	PD	70	training data
715989	28894	6104	PD	73	training data
715990	28894	6104	PD	57	training data
715991	28894	6104	PD	76	training data
715992	28894	6104	PD	77	training data
715993	28894	6104	PD	75	training data
715994	28894	6104	PD	77	training data
715995	28894	6104	PD	69	training data
715996	28894	6104	PD	72	test data
715997	28894	6104	PD	74	training data
715998	28894	6104	PD	74	training data
715999	28894	6104	control	85	training data
716000	28894	6104	control	86	test data
716001	28894	6104	control	81	training data
716002	28894	6104	control	85	test data
716003	28894	6104	control	83	training data
716004	28894	6104	control	79	training data
716005	28894	6104	control	63	training data
716006	28894	6104	control	57	test data
716007	28894	6104	control	78	training data
716008	28894	6104	control	83	test data
716009	28894	6104	control	84	training data
716010	28894	6104	control	95	test data
716011	28894	6104	control	73	test data
716012	28894	6104	control	93	test data
716013	28894	6104	control	88	training data
716014	28894	6104	PD	62	training data
716015	28894	6104	PD	87	training data
716016	28894	6104	PD	81	training data
716017	28894	6104	PD	77	test data
716018	28894	6104	PD	70	training data
716019	28894	6104	PD	73	test data
716020	28894	6104	PD	57	training data
716021	28894	6104	PD	76	training data
716022	28894	6104	PD	77	training data
716023	28894	6104	PD	75	training data
716024	28894	6104	PD	77	training data
716025	28894	6104	PD	69	training data
716026	28894	6104	PD	72	test data
716027	28894	6104	PD	74	training data
716028	28894	6104	PD	74	training data
716029	28894	6104	control	85	training data
716030	28894	6104	control	86	training data
716031	28894	6104	control	91	test data
716032	28894	6104	control	85	test data
716033	28894	6104	control	89	test data
716034	28894	6104	control	79	training data
716035	28894	6104	control	63	training data
716036	28894	6104	control	78	training data
716037	28894	6104	control	71	training data
716038	28894	6104	control	83	test data
716039	28894	6104	control	83	test data
716040	28894	6104	control	68	training data
716041	28894	6104	control	84	training data
716042	28894	6104	control	93	training data
716043	28894	6104	control	85	training data
716044	28894	6104	PD	62	training data
716045	28894	6104	PD	81	training data
716046	28894	6104	PD	77	training data
716047	28894	6104	PD	70	training data
716048	28894	6104	PD	73	training data
716049	28894	6104	PD	57	test data
716050	28894	6104	PD	76	training data
716051	28894	6104	PD	77	test data
716052	28894	6104	PD	75	test data
716053	28894	6104	PD	77	training data
716054	28894	6104	PD	69	training data
716055	28894	6104	PD	72	training data
716056	28894	6104	PD	74	training data
716057	28894	6104	PD	74	training data
1383302	57475	6947	PD	62	test data
1383303	57475	6947	PD	54	training data
1383304	57475	6947	PD	58	test data
1383305	57475	6947	PD	76	training data
1383306	57475	6947	PD	52	training data
1383307	57475	6947	PD	52	test data
1383308	57475	6947	PD	72	training data
1383309	57475	6947	PD	54	test data
1383310	57475	6947	PD	78	training data
1383311	57475	6947	PD	61	training data
1383312	57475	6947	PD	67	training data
1383313	57475	6947	PD	68	training data
1383314	57475	6947	PD	76	test data
1383315	57475	6947	PD	84	training data
1383316	57475	6947	PD	65	training data
1383317	57475	6947	PD	58	training data
1383318	57475	6947	PD	86	test data
1383320	57475	6947	PD	72	test data
1383321	57475	6947	PD	71	training data
1383322	57475	6947	PD	69	test data
1383323	57475	6947	PD	64	training data
1383324	57475	6947	PD	55	test data
1383325	57475	6947	PD	69	test data
1383326	57475	6947	PD	60	training data
1383327	57475	6947	PD	56	test data
1383328	57475	6947	PD	60	test data
1383329	57475	6947	PD	61	training data
1383330	57475	6947	PD	53	test data
1383331	57475	6947	PD	69	test data
1383332	57475	6947	PD	65	test data
1383333	57475	6947	PD	58	training data
1383334	57475	6947	PD	63	test data
1383335	57475	6947	PD	80	test data
1383337	57475	6947	PD	52	test data
1383339	57475	6947	PD	67	test data
1383340	57475	6947	PD	75	training data
1383341	57475	6947	PD	66	training data
1383342	57475	6947	PD	78	training data
1383343	57475	6947	PD	65	training data
1383344	57475	6947	PD	51	training data
1383345	57475	6947	PD	60	test data
1383346	57475	6947	PD	70	test data
1383347	57475	6947	PD	76	training data
1383348	57475	6947	PD	57	test data
1383349	57475	6947	PD	66	training data
1383350	57475	6947	PD	52	test data
1383351	57475	6947	PD	68	training data
1383352	57475	6947	PD	55	training data
1383354	57475	6947	PD	53	training data
1383355	57475	6947	PD	78	test data
1383356	57475	6947	PD	61	training data
1383357	57475	6947	PD	59	training data
1383358	57475	6947	PD	52	training data
1383359	57475	6947	PD	67	training data
1383360	57475	6947	PD	53	training data
1383361	57475	6947	PD	64	training data
1383362	57475	6947	PD	61	test data
1383363	57475	6947	PD	58	training data
1383364	57475	6947	PD	70	training data
1383366	57475	6947	PD	59	training data
1383367	57475	6947	PD	63	training data
1383369	57475	6947	PD	84	training data
1383370	57475	6947	PD	79	training data
1383371	57475	6947	PD	59	training data
1383372	57475	6947	PD	67	training data
1383373	57475	6947	PD	72	training data
1383374	57475	6947	PD	61	training data
1383375	57475	6947	PD	58	training data
1383376	57475	6947	PD	77	training data
1383377	57475	6947	PD	58	test data
1383378	57475	6947	PD	61	test data
1383379	57475	6947	PD	69	training data
1383380	57475	6947	PD	61	test data
1383381	57475	6947	PD	55	test data
1383382	57475	6947	PD	62	test data
1383383	57475	6947	PD	77	test data
1383384	57475	6947	PD	60	training data
1383385	57475	6947	PD	55	test data
1383386	57475	6947	PD	62	test data
1383387	57475	6947	PD	61	training data
1383388	57475	6947	PD	66	training data
1383389	57475	6947	PD	59	training data
1383390	57475	6947	PD	61	training data
1383391	57475	6947	PD	52	training data
1383392	57475	6947	PD	53	test data
1383393	57475	6947	PD	59	training data
1383394	57475	6947	PD	69	test data
1383395	57475	6947	control	81	training data
1383396	57475	6947	control	54	training data
1383397	57475	6947	control	57	training data
1383398	57475	6947	control	70	test data
1383399	57475	6947	control	49	training data
1383400	57475	6947	control	73	training data
1383401	57475	6947	control	74	training data
1383402	57475	6947	control	79	training data
1383403	57475	6947	control	67	training data
1383404	57475	6947	control	49	test data
1383405	57475	6947	control	55	training data
1383406	57475	6947	control	57	training data
1383407	57475	6947	control	63	test data
1383408	57475	6947	control	59	training data
1383409	57475	6947	control	55	training data
1383410	57475	6947	control	54	test data
1383411	57475	6947	control	56	training data
1383412	57475	6947	control	57	test data
1383413	57475	6947	control	58	training data
1383414	57475	6947	control	59	training data
1383415	57475	6947	control	69	training data
1383416	57475	6947	control	60	training data
1383417	57475	6947	control	60	test data
1383418	57475	6947	control	53	training data
1383419	57475	6947	control	52	training data
1383420	57475	6947	control	59	training data
1383421	57475	6947	control	87	training data
1383422	57475	6947	control	47	training data
1383423	57475	6947	control	59	test data
1383424	57475	6947	control	51	training data
1383425	57475	6947	control	76	training data
1383426	57475	6947	control	51	training data
1383427	57475	6947	control	73	test data
1383428	57475	6947	control	65	training data
1383429	57475	6947	control	48	training data
1383430	57475	6947	control	57	training data
1383431	57475	6947	control	65	test data
1383432	57475	6947	control	64	test data
1383433	57475	6947	control	61	training data
1383434	57475	6947	control	49	test data
1383435	57475	6947	control	55	training data
1383436	57475	6947	control	63	training data
1383437	57475	6947	control	57	training data
1383438	57475	6947	control	58	test data
1383439	57475	6947	control	64	training data
1383440	57475	6947	control	74	test data
1383441	57475	6947	control	57	training data
1383442	57475	6947	control	76	test data
1383443	57475	6947	control	76	training data
2630759	99039	570	PD	55	training data
2630760	99039	570	PD	66	training data
2630763	99039	570	PD	64	training data
2630766	99039	570	PD	65	training data
2630769	99039	570	control	43	training data
2630773	99039	570	PD	55	test data
2630793	99039	570	PD	64	training data
2630795	99039	570	PD	55	training data
2630796	99039	570	PD	53	training data
2630804	99039	570	PD	68	test data
2630805	99039	570	PD	52	training data
2630813	99039	570	PD	76	training data
2630815	99039	570	PD	64	training data
2630819	99039	570	PD	57	test data
2630822	99039	570	PD	56	training data
2630824	99039	570	PD	60	training data
2630827	99039	570	PD	76	training data
2630828	99039	570	PD	55	training data
2630829	99039	570	PD	67	training data
2630837	99039	570	PD	51	training data
2630839	99039	570	PD	65	training data
2630841	99039	570	PD	78	training data
2630842	99039	570	PD	55	training data
2630850	99039	570	PD	61	test data
2630853	99039	570	control	41	training data
2630856	99039	570	PD	75	training data
2630867	99039	570	PD	62	training data
2630887	99039	570	PD	55	training data
2630891	99039	570	PD	72	test data
2630892	99039	570	PD	55	training data
2630893	99039	570	PD	68	test data
2630911	99039	570	PD	74	training data
2630938	99039	570	PD	72	test data
2630939	99039	570	PD	65	training data
2630940	99039	570	PD	58	training data
2630941	99039	570	PD	61	training data
2630942	99039	570	PD	64	training data
2630944	99039	570	PD	61	test data
2630946	99039	570	PD	55	training data
2630947	99039	570	PD	56	training data
2630948	99039	570	PD	67	test data
2630949	99039	570	PD	54	training data
2630950	99039	570	PD	75	test data
2630951	99039	570	PD	63	training data
2630956	99039	570	PD	71	test data
2630957	99039	570	PD	67	training data
2630958	99039	570	control	40	training data
2630959	99039	570	PD	71	training data
2630960	99039	570	PD	70	training data
2630961	99039	570	control	59	test data
2630965	99039	570	control	39	test data
2630966	99039	570	PD	71	training data
2630967	99039	570	PD	80	training data
2630968	99039	570	PD	70	test data
2630969	99039	570	PD	64	training data
2630970	99039	570	PD	71	training data
2630971	99039	570	control	61	training data
2630973	99039	570	PD	58	training data
2630974	99039	570	control	75	training data
2630976	99039	570	PD	75	training data
2630977	99039	570	PD	71	training data
2630979	99039	570	PD	65	test data
2630980	99039	570	control	58	training data
2630981	99039	570	PD	62	training data
2630982	99039	570	PD	62	test data
2630983	99039	570	PD	51	training data
2630984	99039	570	control	59	training data
2630985	99039	570	PD	58	test data
2630986	99039	570	PD	59	training data
2630987	99039	570	PD	67	training data
2630988	99039	570	PD	57	test data
2630990	99039	570	control	65	test data
2630991	99039	570	PD	74	training data
2630992	99039	570	PD	58	training data
2630993	99039	570	control	53	test data
2630995	99039	570	PD	69	training data
2630996	99039	570	PD	57	training data
2630997	99039	570	PD	59	training data
2630998	99039	570	PD	59	training data
2630999	99039	570	control	61	test data
2631001	99039	570	control	39	training data
2631003	99039	570	PD	69	training data
2631004	99039	570	PD	67	training data
2631005	99039	570	control	59	test data
2631006	99039	570	PD	60	training data
2631007	99039	570	PD	64	training data
2631008	99039	570	PD	71	training data
2631009	99039	570	PD	54	test data
2631010	99039	570	control	63	training data
2631011	99039	570	control	57	training data
2631012	99039	570	control	71	training data
2631013	99039	570	PD	69	training data
2631014	99039	570	PD	60	training data
2631015	99039	570	control	51	training data
2631016	99039	570	control	70	test data
2631017	99039	570	control	58	test data
2631019	99039	570	PD	60	test data
2631020	99039	570	control	60	test data
2631022	99039	570	control	50	training data
2631023	99039	570	control	62	training data
2631024	99039	570	control	58	training data
2631025	99039	570	control	65	training data
2631026	99039	570	control	71	test data
2631027	99039	570	control	62	training data
2631028	99039	570	control	82	training data
2631029	99039	570	control	58	training data
2631030	99039	570	PD	52	training data
2631031	99039	570	control	79	training data
2631032	99039	570	control	57	training data
2631033	99039	570	control	60	training data
2631035	99039	570	PD	78	training data
2631036	99039	570	PD	63	test data
2631037	99039	570	control	65	training data
2631038	99039	570	control	71	training data
2631039	99039	570	control	42	training data
2631040	99039	570	control	60	training data
2631041	99039	570	control	58	test data
2631042	99039	570	control	69	test data
2631043	99039	570	control	67	test data
2631044	99039	570	control	54	test data
2631045	99039	570	control	69	test data
2631046	99039	570	control	57	training data
2631047	99039	570	control	71	test data
2631048	99039	570	PD	70	training data
2631049	99039	570	control	59	training data
2631050	99039	570	PD	58	training data
2631051	99039	570	PD	69	training data
2631052	99039	570	PD	52	test data
2631053	99039	570	PD	73	test data
2631054	99039	570	control	45	training data
2631055	99039	570	control	62	test data
2631056	99039	570	control	49	training data
2631057	99039	570	control	67	test data
2631058	99039	570	control	62	training data
2631059	99039	570	control	65	training data
2631060	99039	570	PD	76	training data
2631061	99039	570	control	60	test data
2631064	99039	570	control	72	training data
2631065	99039	570	control	55	test data
2631066	99039	570	PD	64	training data
2631067	99039	570	PD	61	training data
2631068	99039	570	control	63	training data
2631069	99039	570	PD	69	training data
2631070	99039	570	control	72	test data
2631071	99039	570	PD	64	training data
2631072	99039	570	control	69	training data
2631073	99039	570	control	67	training data
2631074	99039	570	control	56	training data
2631075	99039	570	control	70	test data
2631076	99039	570	control	61	training data
2631077	99039	570	control	62	test data
2631078	99039	570	PD	73	training data
2631079	99039	570	control	67	test data
2631080	99039	570	control	58	training data
2631081	99039	570	control	63	test data
2631082	99039	570	control	57	training data
2631083	99039	570	control	60	training data
2631084	99039	570	control	59	test data
2631085	99039	570	control	63	training data
2631089	99039	570	PD	63	training data
2631090	99039	570	PD	67	test data
2631091	99039	570	control	59	test data
2631094	99039	570	PD	66	test data
2631095	99039	570	PD	60	training data
2631096	99039	570	PD	53	training data
2631097	99039	570	PD	66	training data
2631099	99039	570	PD	78	training data
2631100	99039	570	control	70	test data
2631101	99039	570	control	65	training data
2631102	99039	570	control	67	test data
2631103	99039	570	control	67	training data
2631104	99039	570	PD	69	training data
2631105	99039	570	control	56	training data
2631106	99039	570	PD	69	training data
2631107	99039	570	PD	77	training data
2631108	99039	570	PD	60	training data
2631109	99039	570	control	58	training data
2631110	99039	570	control	69	training data
2631111	99039	570	control	61	training data
2631112	99039	570	control	58	training data
2631114	99039	570	PD	52	test data
2631115	99039	570	PD	63	training data
2631116	99039	570	control	60	training data
2631117	99039	570	PD	50	training data
2631118	99039	570	control	58	training data
2631120	99039	570	PD	59	test data
2631121	99039	570	control	51	training data
2631122	99039	570	control	59	test data
2631123	99039	570	control	69	training data
2631125	99039	570	control	79	training data
2631126	99039	570	control	66	training data
2631128	99039	570	PD	71	test data
2631129	99039	570	PD	71	test data
2631130	99039	570	control	51	training data
2631131	99039	570	control	63	training data
2631132	99039	570	control	59	training data
2631133	99039	570	control	72	test data
2631134	99039	570	PD	59	training data
2631135	99039	570	control	59	training data
2631136	99039	570	control	60	training data
2631137	99039	570	control	62	training data
2631138	99039	570	control	68	training data
2631140	99039	570	control	64	training data
2631141	99039	570	PD	50	training data
2631142	99039	570	control	58	training data
2631143	99039	570	control	35	training data
2631144	99039	570	PD	65	test data
2631146	99039	570	PD	69	training data
2631148	99039	570	PD	59	test data
2631171	99039	570	PD	53	training data
2631179	99039	570	control	58	training data
2631180	99039	570	control	75	training data
2631181	99039	570	control	58	test data
2631182	99039	570	PD	70	training data
2631183	99039	570	PD	59	training data
2631184	99039	570	PD	78	training data
2631185	99039	570	control	67	test data
2631186	99039	570	PD	74	training data
2631187	99039	570	PD	72	test data
2631188	99039	570	PD	50	test data
2631189	99039	570	PD	74	training data
2631190	99039	570	PD	53	training data
2631191	99039	570	control	57	training data
2631192	99039	570	PD	60	test data
2631194	99039	570	control	42	training data
2631195	99039	570	control	49	test data
2631196	99039	570	control	40	test data
2631197	99039	570	control	43	training data
2631198	99039	570	control	40	training data
2631200	99039	570	PD	51	test data
2631201	99039	570	PD	58	training data
2631203	99039	570	PD	50	training data
2631205	99039	570	PD	62	test data
2631207	99039	570	PD	66	training data
2631220	99039	570	PD	64	training data
2631223	99039	570	PD	69	test data
2631225	99039	570	PD	54	test data
2631253	99039	570	PD	58	test data
2631254	99039	570	PD	54	training data
2631256	99039	570	PD	63	test data
2631257	99039	570	PD	57	test data
2631259	99039	570	PD	67	training data
2631260	99039	570	PD	54	test data
2631261	99039	570	PD	74	training data
2631262	99039	570	PD	66	training data
2631264	99039	570	PD	71	training data
2631265	99039	570	PD	70	test data
2631266	99039	570	PD	67	training data
2631267	99039	570	PD	69	test data
2631268	99039	570	PD	77	test data
2631269	99039	570	PD	70	training data
2631271	99039	570	PD	62	test data
2631272	99039	570	control	74	training data
2631273	99039	570	control	52	test data
2631274	99039	570	control	78	training data
2631275	99039	570	control	74	training data
2631276	99039	570	control	70	training data
2631277	99039	570	control	69	training data
2631278	99039	570	control	75	training data
2631279	99039	570	control	62	test data
2631280	99039	570	control	62	test data
2631281	99039	570	control	78	test data
2631283	99039	570	control	61	training data
2631284	99039	570	control	61	training data
2631287	99039	570	control	63	test data
2631289	99039	570	control	62	training data
2631291	99039	570	PD	63	training data
2631292	99039	570	PD	63	test data
2631293	99039	570	PD	66	training data
2631295	99039	570	control	60	training data
2631296	99039	570	PD	67	training data
2631297	99039	570	PD	50	test data
2631309	99039	570	PD	64	training data
394819	15745	6104	control	39	training data
394820	15745	6104	control	19	training data
394821	15745	6104	control	15	test data
394822	15745	6104	control	17	test data
394823	15745	6104	control	17	test data
394824	15745	6104	control	19	training data
394825	15745	6104	control	35	training data
394826	15745	6104	control	16	test data
394827	15745	6104	control	31	training data
394828	15745	6104	control	38	training data
394829	15745	6104	control	41	training data
394830	15745	6104	control	33	training data
394831	15745	6104	control	16	test data
394832	15745	6104	control	58	training data
394833	15745	6104	control	57	training data
394834	15745	6104	control	39	test data
394835	15745	6104	control	23	training data
394836	15745	6104	control	16	training data
394837	15745	6104	control	42	test data
394838	15745	6104	control	37	test data
394839	15745	6104	control	16	training data
394840	15745	6104	control	47	training data
394841	15745	6104	control	17	test data
394842	15745	6104	control	22	test data
394843	15745	6104	control	53	training data
394844	15745	6104	control	48	training data
394845	15745	6104	control	29	training data
394846	15745	6104	control	34	training data
394847	15745	6104	control	28	test data
394848	15745	6104	control	32	training data
394849	15745	6104	control	45	training data
394850	15745	6104	control	51	test data
394851	15745	6104	control	48	training data
394852	15745	6104	control	18	test data
394853	15745	6104	control	53	training data
394854	15745	6104	control	26	training data
394855	15745	6104	control	18	training data
394856	15745	6104	control	18	training data
394857	15745	6104	control	19	training data
394858	15745	6104	control	41	test data
394859	15745	6104	control	27	training data
394860	15745	6104	control	38	test data
394861	15745	6104	control	19	test data
394862	15745	6104	control	26	training data
394863	15745	6104	control	20	test data
394864	15745	6104	control	23	test data
394865	15745	6104	control	33	training data
394866	15745	6104	control	25	training data
394867	15745	6104	control	49	training data
394868	15745	6104	control	43	training data
394869	15745	6104	control	48	training data
394870	15745	6104	control	39	test data
394871	15745	6104	control	39	test data
394872	15745	6104	control	95	training data
394873	15745	6104	control	88	training data
394874	15745	6104	control	85	training data
394875	15745	6104	control	20	training data
394876	15745	6104	control	57	training data
394877	15745	6104	control	48	training data
394878	15745	6104	control	20	test data
394879	15745	6104	control	55	test data
394880	15745	6104	control	32	test data
394881	15745	6104	control	46	test data
394882	15745	6104	control	96	test data
394883	15745	6104	control	43	training data
394884	15745	6104	control	54	training data
394885	15745	6104	control	40	test data
394886	15745	6104	control	40	test data
394887	15745	6104	control	46	training data
394888	15745	6104	control	57	training data
394889	15745	6104	control	101	training data
394890	15745	6104	control	82	test data
394891	15745	6104	control	95	training data
394892	15745	6104	control	92	training data
394893	15745	6104	control	61	training data
394894	15745	6104	control	25	training data
394895	15745	6104	control	22	training data
394896	15745	6104	control	28	training data
394897	15745	6104	control	31	training data
394898	15745	6104	control	58	training data
394899	15745	6104	control	20	training data
394900	15745	6104	control	33	training data
394901	15745	6104	control	45	training data
394902	15745	6104	control	43	test data
394903	15745	6104	control	47	training data
394904	15745	6104	control	32	test data
394905	15745	6104	control	28	training data
394906	15745	6104	control	20	training data
394907	15745	6104	control	24	test data
394908	15745	6104	control	18	training data
394909	15745	6104	control	22	training data
394910	15745	6104	control	48	test data
394911	15745	6104	control	72	test data
394912	15745	6104	control	42	training data
394913	15745	6104	control	47	training data
394914	15745	6104	control	31	training data
394915	15745	6104	control	49	training data
394916	15745	6104	control	19	training data
394917	15745	6104	control	48	test data
394918	15745	6104	control	56	test data
394919	15745	6104	control	67	training data
394920	15745	6104	control	48	training data
394921	15745	6104	control	33	training data
394922	15745	6104	control	48	test data
394923	15745	6104	control	44	test data
394924	15745	6104	control	27	training data
394925	15745	6104	control	43	test data
394926	15745	6104	control	30	training data
394927	15745	6104	control	42	training data
394928	15745	6104	control	21	training data
394929	15745	6104	control	48	test data
394930	15745	6104	control	20	test data
394931	15745	6104	control	17	test data
394932	15745	6104	control	90	test data
394933	15745	6104	control	92	training data
394934	15745	6104	control	40	training data
394935	15745	6104	control	20	training data
394936	15745	6104	control	40	training data
394937	15745	6104	control	43	test data
394938	15745	6104	control	39	test data
394939	15745	6104	control	47	training data
394940	15745	6104	control	18	training data
394941	15745	6104	control	20	training data
394942	15745	6104	control	68	test data
394945	15745	6104	control	86	training data
394946	15745	6104	control	92	test data
394947	15745	6104	control	85	training data
394948	15745	6104	control	89	training data
394949	15745	6104	control	96	training data
394950	15745	6104	control	93	test data
394951	15745	6104	control	82	training data
394952	15745	6104	control	83	training data
394953	15745	6104	control	90	test data
394954	15745	6104	control	75	training data
394955	15745	6104	control	86	training data
394956	15745	6104	control	87	test data
394957	15745	6104	control	89	training data
394958	15745	6104	control	79	training data
394959	15745	6104	control	73	test data
394960	15745	6104	control	62	training data
394961	15745	6104	control	45	training data
394962	15745	6104	control	73	training data
394963	15745	6104	control	66	training data
394964	15745	6104	control	66	training data
394965	15745	6104	control	49	training data
394966	15745	6104	control	59	training data
394967	15745	6104	control	39	training data
394968	15745	6104	control	19	training data
394969	15745	6104	control	15	training data
394970	15745	6104	control	17	training data
394971	15745	6104	control	17	training data
394972	15745	6104	control	19	training data
394973	15745	6104	control	35	training data
394974	15745	6104	control	16	training data
394975	15745	6104	control	31	test data
394976	15745	6104	control	38	training data
394977	15745	6104	control	41	training data
394978	15745	6104	control	33	training data
394979	15745	6104	control	16	training data
394980	15745	6104	control	58	training data
394981	15745	6104	control	57	training data
394982	15745	6104	control	39	training data
394983	15745	6104	control	23	training data
394984	15745	6104	control	16	test data
394985	15745	6104	control	42	training data
394986	15745	6104	control	37	training data
394987	15745	6104	control	16	training data
394988	15745	6104	control	47	test data
394989	15745	6104	control	17	training data
394990	15745	6104	control	22	test data
394991	15745	6104	control	53	training data
394992	15745	6104	control	48	training data
394993	15745	6104	control	29	test data
394994	15745	6104	control	34	training data
394995	15745	6104	control	28	training data
394996	15745	6104	control	20	training data
394997	15745	6104	control	32	test data
394998	15745	6104	control	45	training data
394999	15745	6104	control	51	test data
395000	15745	6104	control	48	training data
395001	15745	6104	control	18	test data
395002	15745	6104	control	53	test data
395003	15745	6104	control	26	training data
395004	15745	6104	control	18	test data
395005	15745	6104	control	18	training data
395006	15745	6104	control	19	test data
395007	15745	6104	control	27	test data
395008	15745	6104	control	38	training data
395009	15745	6104	control	19	training data
395010	15745	6104	control	19	training data
395011	15745	6104	control	26	training data
395012	15745	6104	control	20	training data
395013	15745	6104	control	23	training data
395014	15745	6104	control	33	training data
395015	15745	6104	control	25	training data
395016	15745	6104	control	49	test data
395017	15745	6104	control	43	training data
395018	15745	6104	control	48	test data
395019	15745	6104	control	39	training data
395020	15745	6104	control	39	training data
395021	15745	6104	control	95	test data
395022	15745	6104	control	88	test data
395023	15745	6104	control	85	training data
395024	15745	6104	control	57	test data
395025	15745	6104	control	48	training data
395026	15745	6104	control	20	training data
395027	15745	6104	control	55	training data
395028	15745	6104	control	32	training data
395029	15745	6104	control	46	training data
395030	15745	6104	control	96	training data
395031	15745	6104	control	43	training data
395032	15745	6104	control	40	training data
395033	15745	6104	control	54	test data
395034	15745	6104	control	40	training data
395035	15745	6104	control	46	test data
395036	15745	6104	control	39	training data
395037	15745	6104	control	57	test data
395038	15745	6104	control	101	training data
395039	15745	6104	control	82	training data
395040	15745	6104	control	95	test data
395041	15745	6104	control	92	test data
395042	15745	6104	control	61	training data
395043	15745	6104	control	25	training data
395044	15745	6104	control	22	test data
395045	15745	6104	control	28	test data
395046	15745	6104	control	31	training data
395047	15745	6104	control	58	training data
395048	15745	6104	control	20	training data
395049	15745	6104	control	45	training data
395050	15745	6104	control	43	test data
395051	15745	6104	control	47	training data
395052	15745	6104	control	32	training data
395053	15745	6104	control	28	test data
395054	15745	6104	control	20	training data
395055	15745	6104	control	24	test data
395056	15745	6104	control	18	training data
395057	15745	6104	control	22	training data
395058	15745	6104	control	48	training data
395059	15745	6104	control	72	training data
395060	15745	6104	control	42	training data
395061	15745	6104	control	47	training data
395062	15745	6104	control	31	test data
395063	15745	6104	control	49	test data
395064	15745	6104	control	19	training data
395065	15745	6104	control	48	training data
395066	15745	6104	control	56	training data
395067	15745	6104	control	67	test data
395068	15745	6104	control	48	training data
395069	15745	6104	control	33	test data
395070	15745	6104	control	48	training data
395071	15745	6104	control	47	test data
395072	15745	6104	control	44	training data
395073	15745	6104	control	27	training data
395074	15745	6104	control	43	training data
395075	15745	6104	control	30	training data
395076	15745	6104	control	18	test data
395077	15745	6104	control	42	test data
395078	15745	6104	control	21	training data
395079	15745	6104	control	48	training data
395080	15745	6104	control	20	training data
395081	15745	6104	control	17	test data
395082	15745	6104	control	90	test data
395083	15745	6104	control	92	training data
395084	15745	6104	control	40	test data
395085	15745	6104	control	41	test data
395086	15745	6104	control	20	training data
395087	15745	6104	control	43	training data
395088	15745	6104	control	20	test data
395089	15745	6104	control	68	training data
395090	15745	6104	control	33	training data
395092	15745	6104	control	86	test data
395093	15745	6104	control	92	training data
395094	15745	6104	control	85	training data
395095	15745	6104	control	89	test data
395096	15745	6104	control	96	training data
395097	15745	6104	control	93	training data
395098	15745	6104	control	82	test data
395099	15745	6104	control	83	training data
395100	15745	6104	control	90	test data
395101	15745	6104	control	75	training data
395102	15745	6104	control	86	training data
395103	15745	6104	control	87	training data
395104	15745	6104	control	89	training data
395105	15745	6104	control	79	training data
395106	15745	6104	control	68	training data
395107	15745	6104	control	73	test data
395108	15745	6104	control	62	training data
395109	15745	6104	control	45	training data
395110	15745	6104	control	73	test data
395111	15745	6104	control	66	training data
395112	15745	6104	control	66	training data
395113	15745	6104	control	49	training data
395114	15745	6104	control	59	training data
395115	15745	6104	control	39	test data
395116	15745	6104	control	19	test data
395117	15745	6104	control	15	training data
395118	15745	6104	control	17	training data
395119	15745	6104	control	17	training data
395120	15745	6104	control	19	test data
395121	15745	6104	control	35	test data
395122	15745	6104	control	16	test data
395123	15745	6104	control	31	training data
395124	15745	6104	control	38	test data
395125	15745	6104	control	41	training data
395126	15745	6104	control	33	training data
395127	15745	6104	control	16	training data
395128	15745	6104	control	58	test data
395129	15745	6104	control	57	test data
395130	15745	6104	control	39	training data
395131	15745	6104	control	23	test data
395132	15745	6104	control	16	training data
395133	15745	6104	control	42	training data
395134	15745	6104	control	37	test data
395135	15745	6104	control	16	training data
395136	15745	6104	control	47	training data
395137	15745	6104	control	17	test data
395138	15745	6104	control	22	test data
395139	15745	6104	control	53	training data
395140	15745	6104	control	48	training data
395141	15745	6104	control	29	training data
395142	15745	6104	control	34	training data
395143	15745	6104	control	28	training data
395144	15745	6104	control	20	training data
395145	15745	6104	control	32	test data
395146	15745	6104	control	51	training data
395147	15745	6104	control	48	training data
395148	15745	6104	control	18	training data
395149	15745	6104	control	26	training data
395150	15745	6104	control	18	test data
395151	15745	6104	control	18	training data
395152	15745	6104	control	19	training data
395153	15745	6104	control	41	test data
395154	15745	6104	control	27	training data
395155	15745	6104	control	38	test data
395156	15745	6104	control	19	test data
395157	15745	6104	control	19	training data
395158	15745	6104	control	26	test data
395159	15745	6104	control	20	test data
395160	15745	6104	control	23	training data
395161	15745	6104	control	33	test data
395162	15745	6104	control	25	training data
395163	15745	6104	control	49	test data
395164	15745	6104	control	43	test data
395165	15745	6104	control	48	training data
395166	15745	6104	control	39	training data
395167	15745	6104	control	39	training data
395168	15745	6104	control	95	training data
395169	15745	6104	control	88	training data
395170	15745	6104	control	85	test data
395171	15745	6104	control	20	training data
395172	15745	6104	control	57	test data
395173	15745	6104	control	20	training data
395174	15745	6104	control	55	training data
395175	15745	6104	control	32	training data
395176	15745	6104	control	46	test data
395177	15745	6104	control	96	test data
395178	15745	6104	control	43	training data
395179	15745	6104	control	40	training data
395180	15745	6104	control	54	test data
395181	15745	6104	control	40	training data
395182	15745	6104	control	40	training data
395183	15745	6104	control	43	test data
395184	15745	6104	control	39	training data
395185	15745	6104	control	57	training data
395186	15745	6104	control	101	test data
395188	15745	6104	control	82	training data
395189	15745	6104	control	95	test data
395190	15745	6104	control	92	training data
395191	15745	6104	control	61	training data
395192	15745	6104	control	25	training data
395193	15745	6104	control	31	test data
395194	15745	6104	control	58	training data
395195	15745	6104	control	20	training data
395196	15745	6104	control	33	training data
395197	15745	6104	control	45	test data
395198	15745	6104	control	43	training data
395199	15745	6104	control	47	training data
395200	15745	6104	control	32	test data
395201	15745	6104	control	28	test data
395202	15745	6104	control	20	training data
395203	15745	6104	control	24	test data
395204	15745	6104	control	22	training data
395205	15745	6104	control	48	test data
395206	15745	6104	control	72	training data
395207	15745	6104	control	42	test data
395208	15745	6104	control	47	training data
395209	15745	6104	control	31	training data
395210	15745	6104	control	49	test data
395211	15745	6104	control	19	test data
395212	15745	6104	control	67	training data
395213	15745	6104	control	48	training data
395214	15745	6104	control	33	test data
395215	15745	6104	control	48	test data
395216	15745	6104	control	47	test data
395217	15745	6104	control	44	training data
395218	15745	6104	control	27	training data
395219	15745	6104	control	43	test data
395220	15745	6104	control	30	training data
395221	15745	6104	control	18	training data
395222	15745	6104	control	42	training data
395223	15745	6104	control	21	training data
395224	15745	6104	control	48	training data
395225	15745	6104	control	20	training data
395226	15745	6104	control	17	test data
395227	15745	6104	control	46	test data
395228	15745	6104	control	90	training data
395229	15745	6104	control	92	training data
395230	15745	6104	control	40	training data
395231	15745	6104	control	45	training data
395232	15745	6104	control	53	test data
395233	15745	6104	control	48	test data
395234	15745	6104	control	22	training data
395235	15745	6104	control	48	training data
395236	15745	6104	control	56	training data
395237	15745	6104	control	20	training data
395239	15745	6104	control	92	training data
395240	15745	6104	control	89	test data
395241	15745	6104	control	96	training data
395242	15745	6104	control	93	training data
395243	15745	6104	control	82	test data
395244	15745	6104	control	83	training data
395245	15745	6104	control	90	test data
395246	15745	6104	control	75	training data
395247	15745	6104	control	86	test data
395248	15745	6104	control	87	training data
395249	15745	6104	control	89	test data
395250	15745	6104	control	68	test data
395251	15745	6104	control	73	training data
395252	15745	6104	control	62	training data
395253	15745	6104	control	45	training data
395254	15745	6104	control	73	test data
395255	15745	6104	control	66	test data
395256	15745	6104	control	66	training data
395257	15745	6104	control	49	training data
395258	15745	6104	control	59	training data
395259	15745	6104	control	39	training data
395260	15745	6104	control	19	training data
395261	15745	6104	control	15	training data
395262	15745	6104	control	17	test data
395263	15745	6104	control	17	test data
395264	15745	6104	control	19	training data
395265	15745	6104	control	35	training data
395266	15745	6104	control	16	test data
395267	15745	6104	control	31	training data
395268	15745	6104	control	38	training data
395269	15745	6104	control	41	test data
395270	15745	6104	control	33	test data
395271	15745	6104	control	16	training data
395272	15745	6104	control	58	training data
395273	15745	6104	control	57	training data
395274	15745	6104	control	39	training data
395275	15745	6104	control	23	test data
395276	15745	6104	control	16	training data
395277	15745	6104	control	42	training data
395278	15745	6104	control	37	training data
395279	15745	6104	control	16	test data
395280	15745	6104	control	47	test data
395281	15745	6104	control	17	test data
395282	15745	6104	control	22	test data
395283	15745	6104	control	48	training data
395284	15745	6104	control	29	test data
395285	15745	6104	control	34	training data
395286	15745	6104	control	28	test data
395287	15745	6104	control	20	test data
395288	15745	6104	control	32	training data
395289	15745	6104	control	45	test data
395290	15745	6104	control	51	training data
395291	15745	6104	control	48	training data
395292	15745	6104	control	18	training data
395293	15745	6104	control	53	training data
395294	15745	6104	control	26	training data
395295	15745	6104	control	18	training data
395296	15745	6104	control	19	training data
395297	15745	6104	control	41	training data
395298	15745	6104	control	27	test data
395299	15745	6104	control	38	test data
395300	15745	6104	control	19	training data
395301	15745	6104	control	19	training data
395302	15745	6104	control	26	training data
395303	15745	6104	control	20	training data
395304	15745	6104	control	23	training data
395305	15745	6104	control	33	training data
395306	15745	6104	control	25	training data
395307	15745	6104	control	49	training data
395308	15745	6104	control	43	training data
395309	15745	6104	control	48	training data
395310	15745	6104	control	39	training data
395311	15745	6104	control	39	test data
395312	15745	6104	control	95	training data
395313	15745	6104	control	88	training data
395314	15745	6104	control	85	training data
395315	15745	6104	control	20	training data
395316	15745	6104	control	57	training data
395317	15745	6104	control	48	training data
395318	15745	6104	control	20	training data
395319	15745	6104	control	55	training data
395320	15745	6104	control	32	test data
395321	15745	6104	control	46	training data
395322	15745	6104	control	96	training data
395323	15745	6104	control	43	training data
395324	15745	6104	control	40	training data
395325	15745	6104	control	54	training data
395326	15745	6104	control	40	training data
395327	15745	6104	control	40	training data
395328	15745	6104	control	43	training data
395329	15745	6104	control	46	training data
395330	15745	6104	control	39	test data
395331	15745	6104	control	57	training data
395332	15745	6104	control	101	training data
395333	15745	6104	control	82	test data
395334	15745	6104	control	95	test data
395335	15745	6104	control	92	training data
395336	15745	6104	control	61	training data
395337	15745	6104	control	25	training data
395338	15745	6104	control	22	training data
395339	15745	6104	control	28	training data
395340	15745	6104	control	31	training data
395341	15745	6104	control	58	test data
395342	15745	6104	control	33	test data
395343	15745	6104	control	45	training data
395344	15745	6104	control	43	training data
395345	15745	6104	control	47	training data
395346	15745	6104	control	32	training data
395347	15745	6104	control	28	training data
395348	15745	6104	control	20	training data
395349	15745	6104	control	24	test data
395350	15745	6104	control	18	training data
395351	15745	6104	control	22	training data
395352	15745	6104	control	48	training data
395353	15745	6104	control	72	training data
395354	15745	6104	control	42	training data
395355	15745	6104	control	47	training data
395356	15745	6104	control	31	test data
395357	15745	6104	control	49	training data
395358	15745	6104	control	19	test data
395359	15745	6104	control	48	test data
395360	15745	6104	control	56	training data
395361	15745	6104	control	67	training data
395362	15745	6104	control	48	training data
395363	15745	6104	control	33	training data
395364	15745	6104	control	48	training data
395365	15745	6104	control	47	test data
395366	15745	6104	control	44	test data
395367	15745	6104	control	43	training data
395368	15745	6104	control	30	training data
395369	15745	6104	control	18	training data
395370	15745	6104	control	42	test data
395371	15745	6104	control	21	training data
395372	15745	6104	control	48	training data
395373	15745	6104	control	20	training data
395374	15745	6104	control	17	test data
395375	15745	6104	control	86	training data
395376	15745	6104	control	85	training data
395377	15745	6104	control	79	training data
395378	15745	6104	control	90	test data
395379	15745	6104	control	92	training data
395380	15745	6104	control	40	training data
395381	15745	6104	control	53	test data
395382	15745	6104	control	20	training data
395383	15745	6104	control	27	training data
395384	15745	6104	control	20	training data
395385	15745	6104	control	18	test data
